# Supplementary material for: Cyclosporine a directly affects human and mouse b cell migration in vitro by disrupting a hIF-1 αdependent, o2 sensing, molecular switch
Source: BMC Immunol. 2020 Mar 18;21:13. doi: 10.1186/s12865-020-0342-8 (PMC7079363; doi:10.1186/s12865-020-0342-8)
Supplement: Supplementary file 2 — Additional file 2 Results of Pathway Analysis. Data provided as an Excel spread sheet. [file 12865_2020_342_MOESM2_ESM.xlsx]

## Sheet: DE_19% vs 1%
Pathway enrichment in the contrast 19% vs 1%
ID	Description	GeneRatio	BgRatio	pvalue	p.adjust	qvalue	geneID	Count
REACTOME_GLYCOLYSIS	REACTOME_GLYCOLYSIS	2/9	29/8904	0.000363569	0.0046765	0.0021097	PFKFB1/ALDOC	2
KEGG_FRUCTOSE_AND_MANNOSE_METABOLISM	KEGG_FRUCTOSE_AND_MANNOSE_METABOLISM	2/9	34/8904	0.000501054	0.0046765	0.0021097	PFKFB1/ALDOC	2
REACTOME_GLUCONEOGENESIS	REACTOME_GLUCONEOGENESIS	2/9	34/8904	0.000501054	0.0046765	0.0021097	PFKFB1/ALDOC	2
NABA_ECM_REGULATORS	NABA_ECM_REGULATORS	3/9	238/8904	0.00140592	0.00960017	0.0043309	P4HA1/EGLN1/PLOD1	3
PID_HIF1_TFPATHWAY	PID_HIF1_TFPATHWAY	2/9	66/8904	0.00188389	0.00960017	0.0043309	BNIP3/EGLN1	2
REACTOME_GLUCOSE_METABOLISM	REACTOME_GLUCOSE_METABOLISM	2/9	69/8904	0.00205718	0.00960017	0.0043309	PFKFB1/ALDOC	2

## Sheet: DE_19% vs 1% + 1ug CyA
Pathway enrichment in the contrast 19% vs 1%+ 1ug CyA
ID	Description	GeneRatio	BgRatio	pvalue	p.adjust	qvalue	geneID	Count
KEGG_LIMONENE_AND_PINENE_DEGRADATION	KEGG_LIMONENE_AND_PINENE_DEGRADATION	1/2	10/8904	0.00224505	0.0123242		ALDH3A2	1
KEGG_BETA_ALANINE_METABOLISM	KEGG_BETA_ALANINE_METABOLISM	1/2	22/8904	0.00493577	0.0123242		ALDH3A2	1
KEGG_ASCORBATE_AND_ALDARATE_METABOLISM	KEGG_ASCORBATE_AND_ALDARATE_METABOLISM	1/2	25/8904	0.00560788	0.0123242		ALDH3A2	1
KEGG_HISTIDINE_METABOLISM	KEGG_HISTIDINE_METABOLISM	1/2	29/8904	0.00650368	0.0123242		ALDH3A2	1
PID_CDC42_REG_PATHWAY	PID_CDC42_REG_PATHWAY	1/2	30/8904	0.00672757	0.0123242		BCAR3	1
KEGG_PROPANOATE_METABOLISM	KEGG_PROPANOATE_METABOLISM	1/2	33/8904	0.00739908	0.0123242		ALDH3A2	1
KEGG_BUTANOATE_METABOLISM	KEGG_BUTANOATE_METABOLISM	1/2	34/8904	0.00762286	0.0123242		ALDH3A2	1
KEGG_PYRUVATE_METABOLISM	KEGG_PYRUVATE_METABOLISM	1/2	40/8904	0.00896505	0.0123242		ALDH3A2	1
KEGG_TRYPTOPHAN_METABOLISM	KEGG_TRYPTOPHAN_METABOLISM	1/2	40/8904	0.00896505	0.0123242		ALDH3A2	1
KEGG_FATTY_ACID_METABOLISM	KEGG_FATTY_ACID_METABOLISM	1/2	42/8904	0.00941224	0.0123242		ALDH3A2	1
KEGG_LYSINE_DEGRADATION	KEGG_LYSINE_DEGRADATION	1/2	44/8904	0.00985933	0.0123242		ALDH3A2	1
KEGG_VALINE_LEUCINE_AND_ISOLEUCINE_DEGRADATION	KEGG_VALINE_LEUCINE_AND_ISOLEUCINE_DEGRADATION	1/2	44/8904	0.00985933	0.0123242		ALDH3A2	1
KEGG_GLYCEROLIPID_METABOLISM	KEGG_GLYCEROLIPID_METABOLISM	1/2	49/8904	0.0109766	0.0126653		ALDH3A2	1
KEGG_ARGININE_AND_PROLINE_METABOLISM	KEGG_ARGININE_AND_PROLINE_METABOLISM	1/2	54/8904	0.0120933	0.0129571		ALDH3A2	1
KEGG_GLYCOLYSIS_GLUCONEOGENESIS	KEGG_GLYCOLYSIS_GLUCONEOGENESIS	1/2	62/8904	0.0138786	0.0138786		ALDH3A2	1

## Sheet: DE_1% + 1ug vs 1% CyA
Pathway enrichment in the contrast 1% vs 1%+ 1ug CyA
ID	Description	GeneRatio	BgRatio	pvalue	p.adjust	qvalue	geneID	Count
REACTOME_CHOLESTEROL_BIOSYNTHESIS	REACTOME_CHOLESTEROL_BIOSYNTHESIS	2/6	24/8904	0.000103764	0.00238656	0.000764574	CYP51A1/HMGCR	2
