# Supplementary material for: Cyclosporine a directly affects human and mouse b cell migration in vitro by disrupting a hIF-1 αdependent, o2 sensing, molecular switch
Source: BMC Immunol. 2020 Mar 18;21:13. doi: 10.1186/s12865-020-0342-8 (PMC7079363; doi:10.1186/s12865-020-0342-8)
Supplement: Supplementary file 3 — Additional file 3 Coexpression Network. Data provided as a txt file. [file 12865_2020_342_MOESM3_ESM.txt]

## Sheet: curated_string_interactions (2)
Supplementary Table: Network curated from STRING database
node1	node2	node1_string_internal_id	node2_string_internal_id	node1_external_id	node2_external_id	coexpression	experimentally_determined_interaction	database_annotated	automated_textmining	combined_score
GNG3	GNB5	4437056	4434958	9606.ENSP00000294117	9606.ENSP00000261837	0.086	0.994	0.9	0	0.999
CDKN1A	CCND1	4447168	4433391	9606.ENSP00000384849	9606.ENSP00000227507	0.084	0.993	0.9	0	0.999
AP2B1	AP2M1	4451722	4436990	9606.ENSP00000482835	9606.ENSP00000292807	0.33	0.994	0.9	0	0.999
GNG12	GNB4	4443646	4433561	9606.ENSP00000360021	9606.ENSP00000232564	0.062	0.994	0.9	0	0.999
GNG2	GNB2	4440566	4438114	9606.ENSP00000334448	9606.ENSP00000305260	0.061	0.998	0.9	0	0.999
YES1	FYN	4450671	4441647	9606.ENSP00000462468	9606.ENSP00000346671	0	0.999	0.9	0	0.999
GNB1	GNG2	4451621	4440566	9606.ENSP00000481878	9606.ENSP00000334448	0.061	0.999	0.9	0	0.999
GNB1	GNGT1	4451621	4434061	9606.ENSP00000481878	9606.ENSP00000248572	0.061	0.998	0.9	0	0.999
GNB2	GNG3	4438114	4437056	9606.ENSP00000305260	9606.ENSP00000294117	0.061	0.994	0.9	0	0.999
ACTN1	ACTN4	4446270	4434247	9606.ENSP00000377941	9606.ENSP00000252699	0.107	0.997	0.9	0	0.999
CASP8	CASP3	4442125	4438651	9606.ENSP00000351273	9606.ENSP00000311032	0.061	0.993	0.9	0	0.999
AP2A1	AP2M1	4442199	4436990	9606.ENSP00000351926	9606.ENSP00000292807	0.692	0.975	0.9	0	0.999
GNB1	GNG12	4451621	4443646	9606.ENSP00000481878	9606.ENSP00000360021	0.061	0.994	0.9	0	0.999
AP2A1	AP2S1	4442199	4435230	9606.ENSP00000351926	9606.ENSP00000263270	0.311	0.993	0.9	0	0.999
AP2M1	AP2S1	4436990	4435230	9606.ENSP00000292807	9606.ENSP00000263270	0.503	0.998	0.9	0	0.999
VPS36	VPS25	4444994	4434324	9606.ENSP00000367299	9606.ENSP00000253794	0.105	0.998	0.9	0	0.999
GNGT1	GNB4	4434061	4433561	9606.ENSP00000248572	9606.ENSP00000232564	0.061	0.997	0.9	0	0.999
SNF8	VPS25	4449173	4434324	9606.ENSP00000421380	9606.ENSP00000253794	0.305	0.998	0.9	0	0.999
GNG8	GNB4	4437699	4433561	9606.ENSP00000300873	9606.ENSP00000232564	0.061	0.994	0.9	0	0.999
GNG3	GNB4	4437056	4433561	9606.ENSP00000294117	9606.ENSP00000232564	0.061	0.994	0.9	0	0.999
GNG5	GNB5	4443591	4434958	9606.ENSP00000359675	9606.ENSP00000261837	0.061	0.994	0.9	0	0.999
GNB1	GNG3	4451621	4437056	9606.ENSP00000481878	9606.ENSP00000294117	0.062	0.994	0.9	0	0.999
PPP3CA	PPP3R1	4446333	4433623	9606.ENSP00000378323	9606.ENSP00000234310	0.126	0.994	0.9	0	0.999
GNB2	GNGT1	4438114	4434061	9606.ENSP00000305260	9606.ENSP00000248572	0.061	0.997	0.9	0	0.999
CTNND1	CDH1	4446884	4434944	9606.ENSP00000382004	9606.ENSP00000261769	0.096	0.993	0.9	0	0.999
GNG5	GNB2	4443591	4438114	9606.ENSP00000359675	9606.ENSP00000305260	0.115	0.994	0.9	0	0.999
GNB1	GNGT2	4451621	4449343	9606.ENSP00000481878	9606.ENSP00000426022	0.061	0.994	0.9	0	0.999
CASP8	TNFRSF10B	4442125	4436223	9606.ENSP00000351273	9606.ENSP00000276431	0	0.993	0.9	0	0.999
MAP2K1	BRAF	4437859	4436778	9606.ENSP00000302486	9606.ENSP00000288602	0.083	0.994	0.9	0	0.999
GNGT2	GNB2	4449343	4438114	9606.ENSP00000426022	9606.ENSP00000305260	0.061	0.994	0.9	0	0.999
HIF1A	EGLN1	4449842	4442711	9606.ENSP00000437955	9606.ENSP00000355601	0	0.998	0.9	0	0.999
BCL2L11	BCL2L1	4446127	4437866	9606.ENSP00000376943	9606.ENSP00000302564	0	0.991	0.9	0	0.999
GNG12	GNB2	4443646	4438114	9606.ENSP00000360021	9606.ENSP00000305260	0.061	0.994	0.9	0	0.999
TNFSF10	TNFRSF10A	4433796	4433143	9606.ENSP00000241261	9606.ENSP00000221132	0	0.993	0.9	0	0.999
AP2B1	AP2S1	4451722	4435230	9606.ENSP00000482835	9606.ENSP00000263270	0.164	0.996	0.9	0	0.999
MTOR	RPTOR	4442490	4438309	9606.ENSP00000354558	9606.ENSP00000307272	0.641	0.993	0.9	0	0.999
GNB1	GNG8	4451621	4437699	9606.ENSP00000481878	9606.ENSP00000300873	0.061	0.994	0.9	0	0.999
GNG4	GNB5	4445956	4434958	9606.ENSP00000375727	9606.ENSP00000261837	0.062	0.994	0.9	0	0.999
RGS7	GNB5	4442695	4434958	9606.ENSP00000355523	9606.ENSP00000261837	0.089	0.995	0.9	0	0.999
GNG4	GNB2	4445956	4438114	9606.ENSP00000375727	9606.ENSP00000305260	0.061	0.994	0.9	0	0.999
HLA-DRA	HLA-DRB1	4446403	4442321	9606.ENSP00000378786	9606.ENSP00000353099	0.876	0.931	0.9	0	0.999
CASP8	TNFRSF10A	4442125	4433143	9606.ENSP00000351273	9606.ENSP00000221132	0.067	0.993	0.9	0	0.999
FGG	FGB	4440740	4438190	9606.ENSP00000336829	9606.ENSP00000306099	0.992	0.962	0.9	0	0.999
NFKB1	NFKBIA	4433374	4432983	9606.ENSP00000226574	9606.ENSP00000216797	0.218	0.988	0.9	0	0.999
GNGT2	GNB4	4449343	4433561	9606.ENSP00000426022	9606.ENSP00000232564	0.061	0.994	0.9	0	0.999
COL4A1	COL4A2	4444632	4442382	9606.ENSP00000364979	9606.ENSP00000353654	0.963	0.886	0.9	0	0.999
PPP2CA	PPP2R1B	4448965	4438679	9606.ENSP00000418447	9606.ENSP00000311344	0.231	0.991	0.9	0	0.999
MSH6	MSH2	4433630	4433580	9606.ENSP00000234420	9606.ENSP00000233146	0.949	0.991	0.9	0	0.999
GNB5	GNGT1	4434958	4434061	9606.ENSP00000261837	9606.ENSP00000248572	0.063	0.994	0.9	0	0.999
STRADA	STK11	4440714	4439722	9606.ENSP00000336655	9606.ENSP00000324856	0.063	0.991	0.9	0	0.999
CASP8	FAS	4442125	4441783	9606.ENSP00000351273	9606.ENSP00000347979	0.063	0.993	0.9	0	0.999
GNG2	GNB5	4440566	4434958	9606.ENSP00000334448	9606.ENSP00000261837	0.061	0.994	0.9	0	0.999
PPP2CA	PPP2R1A	4448965	4439716	9606.ENSP00000418447	9606.ENSP00000324804	0.603	0.994	0.9	0	0.999
SHC1	GRB2	4448165	4446042	9606.ENSP00000401303	9606.ENSP00000376345	0.061	0.994	0.9	0	0.999
GNB1	GNG4	4451621	4445956	9606.ENSP00000481878	9606.ENSP00000375727	0.061	0.994	0.9	0	0.999
GNG5	GNB4	4443591	4433561	9606.ENSP00000359675	9606.ENSP00000232564	0.061	0.994	0.9	0	0.999
CASP8	BID	4442125	4439229	9606.ENSP00000351273	9606.ENSP00000318822	0.061	0.993	0.9	0	0.999
GNB1	GNAI2	4451621	4438833	9606.ENSP00000481878	9606.ENSP00000312999	0.62	0.987	0.9	0	0.999
TRAF6	IL1R1	4449680	4447368	9606.ENSP00000433623	9606.ENSP00000386380	0	0.993	0.9	0	0.999
AP2A2	AP2S1	4439946	4435230	9606.ENSP00000327694	9606.ENSP00000263270	0.097	0.997	0.9	0	0.999
PPP2R1A	PPP2R1B	4439716	4438679	9606.ENSP00000324804	9606.ENSP00000311344	0	0.993	0.9	0	0.999
EIF2B3	EIF2B2	4442373	4435691	9606.ENSP00000353575	9606.ENSP00000266126	0.164	0.996	0.9	0	0.999
TNF	TRAF2	4448041	4434026	9606.ENSP00000398698	9606.ENSP00000247668	0.064	0.993	0.9	0	0.999
FYN	CDH1	4441647	4434944	9606.ENSP00000346671	9606.ENSP00000261769	0	0.993	0.9	0	0.999
CTNND1	FYN	4446884	4441647	9606.ENSP00000382004	9606.ENSP00000346671	0.062	0.993	0.9	0	0.999
GNB2	GNG8	4438114	4437699	9606.ENSP00000305260	9606.ENSP00000300873	0.061	0.994	0.9	0	0.999
GNG4	GNB4	4445956	4433561	9606.ENSP00000375727	9606.ENSP00000232564	0.061	0.994	0.9	0	0.999
SNF8	VPS36	4449173	4444994	9606.ENSP00000421380	9606.ENSP00000367299	0.11	0.995	0.9	0	0.999
GNG2	GNB4	4440566	4433561	9606.ENSP00000334448	9606.ENSP00000232564	0.061	0.998	0.9	0	0.999
GNB1	GNG5	4451621	4443591	9606.ENSP00000481878	9606.ENSP00000359675	0.061	0.994	0.9	0	0.999
CTNND1	SRC	4446884	4444215	9606.ENSP00000382004	9606.ENSP00000362680	0.084	0.993	0.9	0	0.999
TNFRSF10C	TNFSF10	4441913	4433796	9606.ENSP00000349324	9606.ENSP00000241261	0	0.993	0.9	0	0.999
HIF1A	VHL	4449842	4434489	9606.ENSP00000437955	9606.ENSP00000256474	0	0.999	0.9	0	0.999
MSH3	MSH2	4435554	4433580	9606.ENSP00000265081	9606.ENSP00000233146	0.442	0.988	0.9	0	0.999
TNFRSF10B	TNFSF10	4436223	4433796	9606.ENSP00000276431	9606.ENSP00000241261	0	0.993	0.9	0	0.999
CHMP3	CHMP4B	4448368	4433017	9606.ENSP00000405575	9606.ENSP00000217402	0.152	0.997	0.9	0	0.999
SUFU	GLI1	4443420	4433423	9606.ENSP00000358918	9606.ENSP00000228682	0	0.982	0.9	0	0.998
GNB1	GNAI3	4451621	4443410	9606.ENSP00000481878	9606.ENSP00000358867	0.135	0.987	0.9	0	0.998
YES1	CTNND1	4450671	4446884	9606.ENSP00000462468	9606.ENSP00000382004	0.106	0.993	0.8	0	0.998
VPS37B	TSG101	4435749	4434200	9606.ENSP00000267202	9606.ENSP00000251968	0.105	0.987	0.9	0	0.998
EIF2B4	EIF2B3	4447870	4442373	9606.ENSP00000394869	9606.ENSP00000353575	0.195	0.986	0.9	0	0.998
SRC	FYN	4444215	4441647	9606.ENSP00000362680	9606.ENSP00000346671	0	0.981	0.9	0	0.998
AXIN1	APC	4435059	4434547	9606.ENSP00000262320	9606.ENSP00000257430	0.064	0.98	0.9	0	0.998
CFL1	ACTB	4449639	4441991	9606.ENSP00000432660	9606.ENSP00000349960	0.375	0.985	0.8	0	0.998
VPS28	TSG101	4444877	4434200	9606.ENSP00000366565	9606.ENSP00000251968	0.629	0.953	0.9	0	0.998
RXRB	RARA	4444435	4434338	9606.ENSP00000363817	9606.ENSP00000254066	0.088	0.981	0.9	0	0.998
CDC42	PAK1	4446990	4436295	9606.ENSP00000383118	9606.ENSP00000278568	0.064	0.981	0.9	0	0.998
BCL2L1	BAX	4437866	4437004	9606.ENSP00000302564	9606.ENSP00000293288	0.047	0.982	0.9	0	0.998
PDGFRB	PLCG1	4434952	4433874	9606.ENSP00000261799	9606.ENSP00000244007	0.062	0.986	0.9	0	0.998
NTRK1	SHC1	4449589	4448165	9606.ENSP00000431418	9606.ENSP00000401303	0.062	0.974	0.9	0	0.997
BIRC3	TRAF2	4435265	4434026	9606.ENSP00000263464	9606.ENSP00000247668	0.063	0.974	0.9	0	0.997
PPARG	CREBBP	4436745	4435065	9606.ENSP00000287820	9606.ENSP00000262367	0	0.974	0.9	0	0.997
RPTOR	RHEB	4438309	4435025	9606.ENSP00000307272	9606.ENSP00000262187	0.063	0.971	0.9	0	0.997
SMAD4	SMAD3	4441161	4440414	9606.ENSP00000341551	9606.ENSP00000332973	0.082	0.974	0.9	0	0.997
CHMP1B	CHMP3	4449621	4448368	9606.ENSP00000432279	9606.ENSP00000405575	0.169	0.973	0.9	0	0.997
NFATC1	PPP3CA	4447603	4446333	9606.ENSP00000389377	9606.ENSP00000378323	0	0.979	0.9	0	0.997
CBFB	RUNX1	4448775	4437664	9606.ENSP00000415151	9606.ENSP00000300305	0.061	0.974	0.9	0	0.997
HIF1A	EP300	4449842	4435224	9606.ENSP00000437955	9606.ENSP00000263253	0.055	0.974	0.9	0	0.997
PPP2R1A	PPP2CB	4439716	4433144	9606.ENSP00000324804	9606.ENSP00000221138	0.231	0.971	0.9	0	0.997
AP2B1	LDLRAP1	4451722	4444372	9606.ENSP00000482835	9606.ENSP00000363458	0	0.971	0.9	0	0.997
TGFBR1	TGFB3	4444485	4433716	9606.ENSP00000364133	9606.ENSP00000238682	0	0.974	0.9	0	0.997
MLST8	MTOR	4450538	4442490	9606.ENSP00000456405	9606.ENSP00000354558	0.06	0.978	0.9	0	0.997
CDK1	BIRC5	4446389	4437778	9606.ENSP00000378699	9606.ENSP00000301633	0.967	0.379	0.9	0	0.997
AP2B1	ARRB1	4451722	4448521	9606.ENSP00000482835	9606.ENSP00000409581	0	0.974	0.9	0	0.997
CITED2	CREBBP	4450108	4435065	9606.ENSP00000444198	9606.ENSP00000262367	0	0.974	0.9	0	0.997
HLA-DRA	HLA-DRB5	4446403	4444482	9606.ENSP00000378786	9606.ENSP00000364114	0.709	0.931	0.9	0	0.997
PARD3	PRKCI	4444452	4437194	9606.ENSP00000363921	9606.ENSP00000295797	0.075	0.971	0.9	0	0.997
VEGFA	NRP2	4451310	4442374	9606.ENSP00000478570	9606.ENSP00000353582	0	0.972	0.9	0	0.997
HIF1A	CREBBP	4449842	4435065	9606.ENSP00000437955	9606.ENSP00000262367	0.055	0.974	0.9	0	0.997
RAB11FIP3	RAB11A	4435054	4434975	9606.ENSP00000262305	9606.ENSP00000261890	0.049	0.974	0.9	0	0.997
ACTN1	VCL	4446270	4432848	9606.ENSP00000377941	9606.ENSP00000211998	0.273	0.974	0.9	0	0.997
PIK3R1	PIK3CA	4449428	4435346	9606.ENSP00000428056	9606.ENSP00000263967	0.082	0.974	0.9	0	0.997
STK11	CAB39	4439722	4434629	9606.ENSP00000324856	9606.ENSP00000258418	0	0.979	0.9	0	0.997
CTNNA1	VCL	4438066	4432848	9606.ENSP00000304669	9606.ENSP00000211998	0.085	0.974	0.9	0	0.997
HRAS	PIK3CG	4448459	4442215	9606.ENSP00000407586	9606.ENSP00000352121	0.061	0.973	0.9	0	0.997
HSP90AB1	HSP90AA1	4443770	4440643	9606.ENSP00000360609	9606.ENSP00000335153	0.78	0.883	0.9	0	0.997
BMP2	BMPR1A	4445120	4443868	9606.ENSP00000368104	9606.ENSP00000361107	0	0.974	0.9	0	0.997
RELA	CREBBP	4447098	4435065	9606.ENSP00000384273	9606.ENSP00000262367	0.109	0.974	0.9	0	0.997
BID	BCL2L1	4439229	4437866	9606.ENSP00000318822	9606.ENSP00000302564	0	0.98	0.9	0	0.997
MTOR	RPS6KB1	4442490	4433324	9606.ENSP00000354558	9606.ENSP00000225577	0.062	0.974	0.9	0	0.997
SMAD4	SMAD2	4441161	4435021	9606.ENSP00000341551	9606.ENSP00000262160	0.063	0.974	0.9	0	0.997
AP2A2	AP2M1	4439946	4436990	9606.ENSP00000327694	9606.ENSP00000292807	0.227	0.967	0.9	0	0.997
HIF1A	ARNT	4449842	4442141	9606.ENSP00000437955	9606.ENSP00000351407	0.061	0.972	0.9	0	0.997
ITGB3	SHC1	4450406	4448165	9606.ENSP00000452786	9606.ENSP00000401303	0.062	0.974	0.9	0	0.997
AP2B1	AP2A2	4451722	4439946	9606.ENSP00000482835	9606.ENSP00000327694	0.188	0.959	0.9	0	0.996
BMP2	ACVR2B	4445120	4441037	9606.ENSP00000368104	9606.ENSP00000340361	0	0.97	0.9	0	0.996
CUL2	TCEB2	4450135	4435055	9606.ENSP00000444856	9606.ENSP00000262306	0.053	0.963	0.9	0	0.996
NFATC1	PPP3R1	4447603	4433623	9606.ENSP00000389377	9606.ENSP00000234310	0	0.966	0.9	0	0.996
GNG2	GNAI2	4440566	4438833	9606.ENSP00000334448	9606.ENSP00000312999	0.062	0.964	0.9	0	0.996
PPP2R5D	PPP2CB	4448941	4433144	9606.ENSP00000417963	9606.ENSP00000221138	0.062	0.961	0.9	0	0.996
CDC42	ITSN1	4446990	4445530	9606.ENSP00000383118	9606.ENSP00000370719	0	0.963	0.9	0	0.996
HRAS	SOS1	4448459	4447527	9606.ENSP00000407586	9606.ENSP00000387784	0.062	0.964	0.9	0	0.996
ARNT	EPAS1	4442141	4435307	9606.ENSP00000351407	9606.ENSP00000263734	0.062	0.963	0.9	0	0.996
NCOA4	AR	4450688	4444436	9606.ENSP00000463027	9606.ENSP00000363822	0	0.964	0.9	0	0.996
PPP2R1B	PPP2CB	4438679	4433144	9606.ENSP00000311344	9606.ENSP00000221138	0.231	0.953	0.9	0	0.996
PPP2CA	PPP2R5D	4448965	4448941	9606.ENSP00000418447	9606.ENSP00000417963	0.073	0.961	0.9	0	0.996
AP2B1	ITSN1	4451722	4445530	9606.ENSP00000482835	9606.ENSP00000370719	0	0.963	0.9	0	0.996
CHMP2B	VPS4B	4435315	4433705	9606.ENSP00000263780	9606.ENSP00000238497	0.264	0.96	0.9	0	0.996
PPP2R5D	PPP2R1B	4448941	4438679	9606.ENSP00000417963	9606.ENSP00000311344	0.087	0.961	0.9	0	0.996
BMPR1A	ACVR2B	4443868	4441037	9606.ENSP00000361107	9606.ENSP00000340361	0.1	0.96	0.9	0	0.996
MTOR	RICTOR	4442490	4437335	9606.ENSP00000354558	9606.ENSP00000296782	0.112	0.963	0.9	0	0.996
ACTN4	VCL	4434247	4432848	9606.ENSP00000252699	9606.ENSP00000211998	0.114	0.96	0.9	0	0.996
PPP2R5D	PPP2R1A	4448941	4439716	9606.ENSP00000417963	9606.ENSP00000324804	0.126	0.961	0.9	0	0.996
LAMA5	LAMB1	4434270	4433228	9606.ENSP00000252999	9606.ENSP00000222399	0.567	0.918	0.9	0	0.996
HIF1A	TCEB2	4449842	4435055	9606.ENSP00000437955	9606.ENSP00000262306	0	0.962	0.9	0	0.996
GRB2	CBL	4446042	4435363	9606.ENSP00000376345	9606.ENSP00000264033	0.086	0.963	0.9	0	0.996
AP2B1	AP2A1	4451722	4442199	9606.ENSP00000482835	9606.ENSP00000351926	0.348	0.957	0.9	0	0.996
RPS6	EIF1AX	4445386	4445241	9606.ENSP00000369757	9606.ENSP00000368927	0.226	0.96	0.9	0	0.996
TGFBR2	TGFB3	4442197	4433716	9606.ENSP00000351905	9606.ENSP00000238682	0.062	0.961	0.9	0	0.996
BCL2	BCL2L11	4446777	4446127	9606.ENSP00000381185	9606.ENSP00000376943	0	0.959	0.9	0	0.995
MTOR	RHEB	4442490	4435025	9606.ENSP00000354558	9606.ENSP00000262187	0.056	0.952	0.9	0	0.995
PRKACB	PRKAR2A	4443602	4435616	9606.ENSP00000359719	9606.ENSP00000265563	0.355	0.935	0.9	0	0.995
SMAD3	SMAD2	4440414	4435021	9606.ENSP00000332973	9606.ENSP00000262160	0.114	0.955	0.9	0	0.995
HLA-DMB	HLA-DRA	4448054	4446403	9606.ENSP00000398890	9606.ENSP00000378786	0.819	0.76	0.9	0	0.995
EGFR	CBL	4436186	4435363	9606.ENSP00000275493	9606.ENSP00000264033	0	0.957	0.9	0	0.995
YES1	SRC	4450671	4444215	9606.ENSP00000462468	9606.ENSP00000362680	0	0.96	0.9	0	0.995
HRAS	KRAS	4448459	4434456	9606.ENSP00000407586	9606.ENSP00000256078	0	0.96	0.9	0	0.995
HSPA8	DNAJC6	4449616	4443659	9606.ENSP00000432083	9606.ENSP00000360108	0	0.96	0.9	0	0.995
PARD6B	PRKCI	4443781	4437194	9606.ENSP00000360672	9606.ENSP00000295797	0.086	0.954	0.9	0	0.995
HRAS	NRAS	4448459	4443345	9606.ENSP00000407586	9606.ENSP00000358548	0	0.96	0.9	0	0.995
VPS28	VPS37B	4444877	4435749	9606.ENSP00000366565	9606.ENSP00000267202	0.062	0.959	0.9	0	0.995
RASSF5	STK4	4450659	4444028	9606.ENSP00000462099	9606.ENSP00000361892	0.072	0.979	0.8	0	0.995
NRAS	KRAS	4443345	4434456	9606.ENSP00000358548	9606.ENSP00000256078	0.062	0.96	0.9	0	0.995
HLA-DMB	HLA-DMA	4448054	4444460	9606.ENSP00000398890	9606.ENSP00000363976	0.771	0.826	0.9	0	0.995
RELA	NFKBIA	4447098	4432983	9606.ENSP00000384273	9606.ENSP00000216797	0.084	0.953	0.9	0	0.995
LCK	CD4	4440823	4432588	9606.ENSP00000337825	9606.ENSP00000011653	0.111	0.952	0.9	0	0.995
CHMP6	VPS4A	4439132	4434398	9606.ENSP00000317468	9606.ENSP00000254950	0.063	0.951	0.9	0	0.995
GNB1	RHO	4451621	4437258	9606.ENSP00000481878	9606.ENSP00000296271	0	0.956	0.9	0	0.995
XIAP	CASP9	4443692	4440164	9606.ENSP00000360242	9606.ENSP00000330237	0.051	0.943	0.9	0	0.994
VPS28	VPS37A	4444877	4439213	9606.ENSP00000366565	9606.ENSP00000318629	0.199	0.933	0.9	0	0.994
PIK3CB	PIK3R2	4436798	4433214	9606.ENSP00000289153	9606.ENSP00000222254	0.062	0.944	0.9	0	0.994
ITGB1	ITGA5	4446489	4437011	9606.ENSP00000379350	9606.ENSP00000293379	0.118	0.94	0.9	0	0.994
RGS9	GNB5	4435072	4434958	9606.ENSP00000262406	9606.ENSP00000261837	0.062	0.95	0.9	0	0.994
MLST8	RPTOR	4450538	4438309	9606.ENSP00000456405	9606.ENSP00000307272	0.063	0.948	0.9	0	0.994
XIAP	CASP8	4443692	4442125	9606.ENSP00000360242	9606.ENSP00000351273	0.061	0.994	0	0	0.994
CHMP1B	CHMP4B	4449621	4433017	9606.ENSP00000432279	9606.ENSP00000217402	0.157	0.943	0.9	0	0.994
RAC3	PAK1	4438037	4436295	9606.ENSP00000304283	9606.ENSP00000278568	0.064	0.972	0.8	0	0.994
XIAP	CASP3	4443692	4438651	9606.ENSP00000360242	9606.ENSP00000311032	0.061	0.947	0.9	0	0.994
PRKAR1A	PRKACA	4446068	4438521	9606.ENSP00000376475	9606.ENSP00000309591	0.365	0.92	0.9	0	0.994
CDC42	PARD6B	4446990	4443781	9606.ENSP00000383118	9606.ENSP00000360672	0.061	0.973	0.8	0	0.994
PRKACB	PRKAR2B	4443602	4435635	9606.ENSP00000359719	9606.ENSP00000265717	0.374	0.926	0.9	0	0.994
CCR3	CCL11	4449993	4437839	9606.ENSP00000441600	9606.ENSP00000302234	0.087	0.945	0.9	0	0.994
CASP8	CASP9	4442125	4440164	9606.ENSP00000351273	9606.ENSP00000330237	0	0.993	0	0	0.993
YES1	CDH1	4450671	4434944	9606.ENSP00000462468	9606.ENSP00000261769	0	0.993	0	0	0.993
PPP2CA	VHL	4448965	4434489	9606.ENSP00000418447	9606.ENSP00000256474	0	0.993	0	0	0.993
CSF1	CSF1R	4439930	4436666	9606.ENSP00000327513	9606.ENSP00000286301	0.061	0.938	0.9	0	0.993
HLA-DMA	HLA-DRB1	4444460	4442321	9606.ENSP00000363976	9606.ENSP00000353099	0.426	0.89	0.9	0	0.993
EGFR	EGF	4436186	4435570	9606.ENSP00000275493	9606.ENSP00000265171	0.16	0.933	0.9	0	0.993
BCL2	CASP8	4446777	4442125	9606.ENSP00000381185	9606.ENSP00000351273	0	0.993	0	0	0.993
TNFSF11	TNFRSF11B	4446858	4437397	9606.ENSP00000381775	9606.ENSP00000297350	0	0.94	0.9	0	0.993
TGFBR1	TGFBR2	4444485	4442197	9606.ENSP00000364133	9606.ENSP00000351905	0.063	0.94	0.9	0	0.993
EIF2B4	EIF2B2	4447870	4435691	9606.ENSP00000394869	9606.ENSP00000266126	0.136	0.929	0.9	0	0.993
IFNAR1	CCND1	4435926	4433391	9606.ENSP00000270139	9606.ENSP00000227507	0	0.993	0	0	0.993
LAMC1	LAMA5	4434618	4434270	9606.ENSP00000258341	9606.ENSP00000252999	0.675	0.812	0.9	0	0.993
HSPA8	HSP90AA1	4449616	4440643	9606.ENSP00000432083	9606.ENSP00000335153	0.771	0.73	0.9	0	0.993
CASP8	BCL2L1	4442125	4437866	9606.ENSP00000351273	9606.ENSP00000302564	0	0.993	0	0	0.993
ITGB3	ITGAV	4450406	4434818	9606.ENSP00000452786	9606.ENSP00000261023	0.062	0.939	0.9	0	0.993
ITGB2	ITGAL	4446737	4441903	9606.ENSP00000380948	9606.ENSP00000349252	0.418	0.892	0.9	0	0.993
SUFU	STK36	4443420	4437180	9606.ENSP00000358918	9606.ENSP00000295709	0.062	0.936	0.9	0	0.993
HLA-DPB1	HLA-DPA1	4448476	4447805	9606.ENSP00000408146	9606.ENSP00000393566	0.435	0.899	0.9	0	0.993
MYC	MAX	4451407	4442149	9606.ENSP00000479618	9606.ENSP00000351490	0	0.93	0.9	0	0.992
TGFBR2	TGFB1	4442197	4433189	9606.ENSP00000351905	9606.ENSP00000221930	0.111	0.92	0.9	0	0.992
PIK3CA	PIK3R3	4435346	4435132	9606.ENSP00000263967	9606.ENSP00000262741	0.062	0.925	0.9	0	0.992
PRKAR1A	PRKACG	4446068	4444863	9606.ENSP00000376475	9606.ENSP00000366488	0.355	0.894	0.9	0	0.992
SH3GL2	SH3GL3	4445424	4439332	9606.ENSP00000369981	9606.ENSP00000320092	0.18	0.912	0.9	0	0.992
STAT1	CREBBP	4442456	4435065	9606.ENSP00000354394	9606.ENSP00000262367	0.079	0.923	0.9	0	0.992
PDPK1	RPS6KB1	4441403	4433324	9606.ENSP00000344220	9606.ENSP00000225577	0.105	0.927	0.9	0	0.992
IL4R	IL4	4446450	4433533	9606.ENSP00000379111	9606.ENSP00000231449	0	0.93	0.9	0	0.992
BRAF	MAP2K2	4436778	4435169	9606.ENSP00000288602	9606.ENSP00000262948	0.083	0.927	0.9	0	0.992
HLA-DRA	HLA-DMA	4446403	4444460	9606.ENSP00000378786	9606.ENSP00000363976	0.479	0.87	0.9	0	0.992
RARB	RARA	4440347	4434338	9606.ENSP00000332296	9606.ENSP00000254066	0	0.931	0.9	0	0.992
PRKACG	PRKAR2B	4444863	4435635	9606.ENSP00000366488	9606.ENSP00000265717	0.355	0.897	0.9	0	0.992
NFKB2	NFKBIA	4443433	4432983	9606.ENSP00000358983	9606.ENSP00000216797	0.132	0.925	0.9	0	0.992
HRAS	MLLT4	4448459	4445990	9606.ENSP00000407586	9606.ENSP00000375960	0	0.963	0.8	0	0.992
P4HB	HSP90B1	4439955	4437604	9606.ENSP00000327801	9606.ENSP00000299767	0.627	0.821	0.9	0	0.992
PRKACA	PRKAR2B	4438521	4435635	9606.ENSP00000309591	9606.ENSP00000265717	0.355	0.888	0.9	0	0.992
PIK3CB	PIK3R3	4436798	4435132	9606.ENSP00000289153	9606.ENSP00000262741	0.062	0.925	0.9	0	0.992
ITGA4	ITGB7	4446627	4435739	9606.ENSP00000380227	9606.ENSP00000267082	0.16	0.914	0.9	0	0.992
USP8	RNF41	4446553	4441277	9606.ENSP00000379721	9606.ENSP00000342755	0	0.916	0.9	0	0.991
IL2RG	IL2	4444340	4433376	9606.ENSP00000363318	9606.ENSP00000226730	0	0.916	0.9	0	0.991
NTSR1	NTS	4443554	4434454	9606.ENSP00000359532	9606.ENSP00000256010	0.062	0.917	0.9	0	0.991
PARD3	PARD6B	4444452	4443781	9606.ENSP00000363921	9606.ENSP00000360672	0.062	0.919	0.9	0	0.991
EGFR	CBLB	4436186	4435380	9606.ENSP00000275493	9606.ENSP00000264122	0	0.914	0.9	0	0.991
IL15RA	IL15	4446659	4437305	9606.ENSP00000380421	9606.ENSP00000296545	0.098	0.912	0.9	0	0.991
CCL5	CCR5	4451102	4436956	9606.ENSP00000474412	9606.ENSP00000292303	0.181	0.902	0.9	0	0.991
MLST8	RICTOR	4450538	4437335	9606.ENSP00000456405	9606.ENSP00000296782	0	0.917	0.9	0	0.991
ACTG1	CFL1	4450595	4449639	9606.ENSP00000458162	9606.ENSP00000432660	0.279	0.943	0.8	0	0.991
PTCH1	SHH	4440350	4437380	9606.ENSP00000332353	9606.ENSP00000297261	0.063	0.913	0.9	0	0.991
HSPA8	HSP90AB1	4449616	4443770	9606.ENSP00000432083	9606.ENSP00000360609	0.641	0.745	0.9	0	0.99
RELA	NFKB1	4447098	4433374	9606.ENSP00000384273	9606.ENSP00000226574	0.133	0.9	0.9	0	0.99
PRKCI	PARD6A	4437194	4433074	9606.ENSP00000295797	9606.ENSP00000219255	0.086	0.903	0.9	0	0.99
HRAS	RASA1	4448459	4436131	9606.ENSP00000407586	9606.ENSP00000274376	0.108	0.899	0.9	0	0.99
TNFSF13B	TNFRSF17	4444645	4432630	9606.ENSP00000365048	9606.ENSP00000053243	0.061	0.909	0.9	0	0.99
BCL2	BCL2L1	4446777	4437866	9606.ENSP00000381185	9606.ENSP00000302564	0	0.912	0.9	0	0.99
IL2RG	IL2RB	4444340	4432931	9606.ENSP00000363318	9606.ENSP00000216223	0.299	0.87	0.9	0	0.99
LAMB2	LAMA5	4447549	4434270	9606.ENSP00000388325	9606.ENSP00000252999	0.566	0.802	0.9	0	0.99
NCF2	NCF1	4442905	4436815	9606.ENSP00000356505	9606.ENSP00000289473	0.304	0.87	0.9	0	0.99
GSK3B	AXIN1	4439717	4435059	9606.ENSP00000324806	9606.ENSP00000262320	0.062	0.909	0.9	0	0.99
IFNA14	IFNA6	4445348	4445343	9606.ENSP00000369571	9606.ENSP00000369558	0.096	0.905	0.9	0	0.99
IL1RAP	IL1B	4438954	4435241	9606.ENSP00000314807	9606.ENSP00000263341	0.084	0.899	0.9	0	0.99
CUL2	VHL	4450135	4434489	9606.ENSP00000444856	9606.ENSP00000256474	0	0.912	0.9	0	0.99
CHMP2A	CHMP4B	4450905	4433017	9606.ENSP00000469240	9606.ENSP00000217402	0.418	0.829	0.9	0	0.989
CCNE2	CDKN1B	4449487	4433436	9606.ENSP00000429089	9606.ENSP00000228872	0.063	0.896	0.9	0	0.989
IL4R	IL2RG	4446450	4444340	9606.ENSP00000379111	9606.ENSP00000363318	0.227	0.87	0.9	0	0.989
KIT	KITLG	4436763	4433405	9606.ENSP00000288135	9606.ENSP00000228280	0.062	0.9	0.9	0	0.989
SHC1	EGFR	4448165	4436186	9606.ENSP00000401303	9606.ENSP00000275493	0.069	0.9	0.9	0	0.989
LAMC1	LAMB1	4434618	4433228	9606.ENSP00000258341	9606.ENSP00000222399	0.748	0.619	0.9	0	0.989
RELA	NFKBIB	4447098	4438831	9606.ENSP00000384273	9606.ENSP00000312988	0.062	0.9	0.9	0	0.989
RPS6	RPS6KB1	4445386	4433324	9606.ENSP00000369757	9606.ENSP00000225577	0.055	0.898	0.9	0	0.989
IL15RA	IL2RG	4446659	4444340	9606.ENSP00000380421	9606.ENSP00000363318	0.077	0.899	0.9	0	0.989
CRLF2	TSLP	4447032	4440990	9606.ENSP00000383641	9606.ENSP00000339804	0	0.899	0.9	0	0.989
IL18R1	IL18RAP	4447483	4435408	9606.ENSP00000387211	9606.ENSP00000264260	0.526	0.8	0.9	0	0.989
FYN	CBL	4441647	4435363	9606.ENSP00000346671	9606.ENSP00000264033	0.061	0.9	0.9	0	0.989
CITED2	EP300	4450108	4435224	9606.ENSP00000444198	9606.ENSP00000263253	0	0.897	0.9	0	0.989
PPP2CA	PPP2CB	4448965	4433144	9606.ENSP00000418447	9606.ENSP00000221138	0	0.904	0.9	0	0.989
EP300	CREBBP	4435224	4435065	9606.ENSP00000263253	9606.ENSP00000262367	0.847	0.379	0.9	0	0.989
BCL2L11	BAX	4446127	4437004	9606.ENSP00000376943	9606.ENSP00000293288	0	0.895	0.9	0	0.989
TGFBR1	TGFB1	4444485	4433189	9606.ENSP00000364133	9606.ENSP00000221930	0	0.904	0.9	0	0.989
STK4	RASSF1	4444028	4441940	9606.ENSP00000361892	9606.ENSP00000349547	0.051	0.947	0.8	0	0.989
CSF2RA	CSF2RB	4447840	4447068	9606.ENSP00000394227	9606.ENSP00000384053	0.227	0.873	0.9	0	0.989
HTR1B	GNG2	4443429	4440566	9606.ENSP00000358963	9606.ENSP00000334448	0.062	0.899	0.9	0	0.989
TSLP	IL7R	4440990	4438199	9606.ENSP00000339804	9606.ENSP00000306157	0	0.899	0.9	0	0.989
CRLF2	IL7R	4447032	4438199	9606.ENSP00000383641	9606.ENSP00000306157	0	0.899	0.9	0	0.989
CLTCL1	CLTB	4449978	4438496	9606.ENSP00000441158	9606.ENSP00000309415	0.066	0.891	0.9	0	0.989
LTB	LTA	4448557	4448275	9606.ENSP00000410481	9606.ENSP00000403495	0.215	0.882	0.9	0	0.989
RPA1	MSH2	4434378	4433580	9606.ENSP00000254719	9606.ENSP00000233146	0.76	0.596	0.9	0	0.989
CRKL	CBL	4441611	4435363	9606.ENSP00000346300	9606.ENSP00000264033	0.055	0.9	0.9	0	0.989
CCNE2	CDKN1A	4449487	4447168	9606.ENSP00000429089	9606.ENSP00000384849	0.063	0.896	0.9	0	0.989
TNF	TNFRSF1B	4448041	4444700	9606.ENSP00000398698	9606.ENSP00000365435	0.16	0.887	0.9	0	0.989
HIF1A	HIF1AN	4449842	4437542	9606.ENSP00000437955	9606.ENSP00000299163	0.059	0.9	0.9	0	0.989
GRB2	EGFR	4446042	4436186	9606.ENSP00000376345	9606.ENSP00000275493	0	0.9	0.9	0	0.989
EIF4E	EIF4EBP1	4449328	4441074	9606.ENSP00000425561	9606.ENSP00000340691	0	0.903	0.9	0	0.989
VEGFC	KDR	4451445	4435337	9606.ENSP00000480043	9606.ENSP00000263923	0.059	0.889	0.9	0	0.988
PIK3R1	CBL	4449428	4435363	9606.ENSP00000428056	9606.ENSP00000264033	0.061	0.887	0.9	0	0.988
IL17A	IL17RA	4441397	4439403	9606.ENSP00000344192	9606.ENSP00000320936	0	0.889	0.9	0	0.988
VTA1	VPS4B	4442930	4433705	9606.ENSP00000356602	9606.ENSP00000238497	0.087	0.887	0.9	0	0.988
EIF4EBP1	RPTOR	4441074	4438309	9606.ENSP00000340691	9606.ENSP00000307272	0	0.887	0.9	0	0.988
LTA	TNFRSF1A	4448275	4432688	9606.ENSP00000403495	9606.ENSP00000162749	0.061	0.89	0.9	0	0.988
VEGFC	FLT4	4451445	4434983	9606.ENSP00000480043	9606.ENSP00000261937	0.062	0.889	0.9	0	0.988
ITGAV	TGFB1	4434818	4433189	9606.ENSP00000261023	9606.ENSP00000221930	0	0.889	0.9	0	0.988
IL1R2	IL1B	4440220	4435241	9606.ENSP00000330959	9606.ENSP00000263341	0.197	0.872	0.9	0	0.988
PDGFB	PDGFRB	4440178	4434952	9606.ENSP00000330382	9606.ENSP00000261799	0	0.889	0.9	0	0.988
SHC1	CBL	4448165	4435363	9606.ENSP00000401303	9606.ENSP00000264033	0	0.885	0.9	0	0.988
IL20	IL20RB	4442807	4439986	9606.ENSP00000356065	9606.ENSP00000328133	0.063	0.882	0.9	0	0.988
VTA1	VPS4A	4442930	4434398	9606.ENSP00000356602	9606.ENSP00000254950	0.087	0.887	0.9	0	0.988
GNB1	GNAQ	4451621	4436680	9606.ENSP00000481878	9606.ENSP00000286548	0.122	0.875	0.9	0	0.988
VEGFB	FLT1	4438658	4436489	9606.ENSP00000311127	9606.ENSP00000282397	0	0.888	0.9	0	0.988
IL2RG	IL15	4444340	4437305	9606.ENSP00000363318	9606.ENSP00000296545	0.116	0.881	0.9	0	0.988
ACTG1	ACTB	4450595	4441991	9606.ENSP00000458162	9606.ENSP00000349960	0.458	0.81	0.9	0	0.988
PRKACA	PRKAR2A	4438521	4435616	9606.ENSP00000309591	9606.ENSP00000265563	0.355	0.835	0.9	0	0.988
IL20	IL20RA	4442807	4438960	9606.ENSP00000356065	9606.ENSP00000314976	0	0.887	0.9	0	0.988
BMPR2	ACVR1	4444419	4435284	9606.ENSP00000363708	9606.ENSP00000263640	0.063	0.888	0.9	0	0.988
CLTC	CLTA	4451404	4433816	9606.ENSP00000479606	9606.ENSP00000242285	0.081	0.881	0.9	0	0.988
CAB39L	STK11	4451413	4439722	9606.ENSP00000479669	9606.ENSP00000324856	0	0.89	0.9	0	0.988
GNB1	HTR1B	4451621	4443429	9606.ENSP00000481878	9606.ENSP00000358963	0	0.889	0.9	0	0.988
ARHGEF4	APC	4439086	4434547	9606.ENSP00000316845	9606.ENSP00000257430	0.08	0.874	0.9	0	0.987
TSC1	TSC2	4437501	4433091	9606.ENSP00000298552	9606.ENSP00000219476	0.095	0.876	0.9	0	0.987
IL6	IL6ST	4447254	4445526	9606.ENSP00000385675	9606.ENSP00000370698	0.052	0.875	0.9	0	0.987
IL1R1	IL1B	4447368	4435241	9606.ENSP00000386380	9606.ENSP00000263341	0.076	0.875	0.9	0	0.987
CLTC	DNAJC6	4451404	4443659	9606.ENSP00000479606	9606.ENSP00000360108	0.065	0.876	0.9	0	0.987
GNG2	RHO	4440566	4437258	9606.ENSP00000334448	9606.ENSP00000296271	0	0.881	0.9	0	0.987
IL4R	IL13RA1	4446450	4443793	9606.ENSP00000379111	9606.ENSP00000360730	0.086	0.877	0.9	0	0.987
IL1R1	IL1RAP	4447368	4438954	9606.ENSP00000386380	9606.ENSP00000314807	0.061	0.876	0.9	0	0.987
GSK3B	AXIN2	4439717	4437876	9606.ENSP00000324806	9606.ENSP00000302625	0.062	0.876	0.9	0	0.987
FLT1	KDR	4436489	4435337	9606.ENSP00000282397	9606.ENSP00000263923	0.162	0.865	0.9	0	0.987
BIRC2	CASP8	4451224	4442125	9606.ENSP00000477613	9606.ENSP00000351273	0.062	0.88	0.9	0	0.987
LTA	LTBR	4448275	4433438	9606.ENSP00000403495	9606.ENSP00000228918	0	0.882	0.9	0	0.987
IL6ST	IL6R	4445526	4443110	9606.ENSP00000370698	9606.ENSP00000357470	0.062	0.875	0.9	0	0.987
SHH	HHIP	4437380	4437307	9606.ENSP00000297261	9606.ENSP00000296575	0	0.877	0.9	0	0.987
TGFA	EGFR	4437149	4436186	9606.ENSP00000295400	9606.ENSP00000275493	0.065	0.873	0.9	0	0.987
GNAI3	RGS8	4443410	4434616	9606.ENSP00000358867	9606.ENSP00000258302	0.064	0.877	0.9	0	0.987
HHIP	DHH	4437307	4435735	9606.ENSP00000296575	9606.ENSP00000266991	0	0.875	0.9	0	0.987
PRKCZ	PARD6B	4445078	4443781	9606.ENSP00000367830	9606.ENSP00000360672	0.078	0.935	0.8	0	0.987
CXCL9	CXCL10	4442567	4438146	9606.ENSP00000354901	9606.ENSP00000305651	0.848	0.221	0.9	0	0.987
PIK3CA	KRAS	4435346	4434456	9606.ENSP00000263967	9606.ENSP00000256078	0.11	0.871	0.9	0	0.987
CLTC	CLTB	4451404	4438496	9606.ENSP00000479606	9606.ENSP00000309415	0.095	0.876	0.9	0	0.987
CXCL1	CXCL6	4446449	4433365	9606.ENSP00000379110	9606.ENSP00000226317	0.647	0.667	0.9	0	0.987
TRAF3	CD40	4450450	4443911	9606.ENSP00000454207	9606.ENSP00000361359	0.062	0.876	0.9	0	0.987
ITGB3	FN1	4450406	4441661	9606.ENSP00000452786	9606.ENSP00000346839	0.098	0.87	0.9	0	0.987
MTOR	EIF4EBP1	4442490	4441074	9606.ENSP00000354558	9606.ENSP00000340691	0	0.875	0.9	0	0.987
PGF	FLT1	4450339	4436489	9606.ENSP00000451040	9606.ENSP00000282397	0	0.877	0.9	0	0.987
HRAS	PIK3CA	4448459	4435346	9606.ENSP00000407586	9606.ENSP00000263967	0.061	0.876	0.9	0	0.987
TNFRSF9	TNFSF9	4451323	4433948	9606.ENSP00000478699	9606.ENSP00000245817	0	0.877	0.9	0	0.987
MSH3	MSH6	4435554	4433630	9606.ENSP00000265081	9606.ENSP00000234420	0.293	0.916	0.8	0	0.987
LTB	LTBR	4448557	4433438	9606.ENSP00000410481	9606.ENSP00000228918	0	0.882	0.9	0	0.987
RAB5C	RAB11A	4450219	4434975	9606.ENSP00000447053	9606.ENSP00000261890	0.098	0.869	0.9	0	0.987
NRAS	PIK3CA	4443345	4435346	9606.ENSP00000358548	9606.ENSP00000263967	0.061	0.876	0.9	0	0.987
PRKAR1A	PRKACB	4446068	4443602	9606.ENSP00000376475	9606.ENSP00000359719	0.355	0.822	0.9	0	0.987
PIK3R1	EGFR	4449428	4436186	9606.ENSP00000428056	9606.ENSP00000275493	0	0.882	0.9	0	0.987
TNFRSF4	TNFSF4	4445180	4436450	9606.ENSP00000368538	9606.ENSP00000281834	0.059	0.877	0.9	0	0.987
NRAS	PIK3CG	4443345	4442215	9606.ENSP00000358548	9606.ENSP00000352121	0.061	0.876	0.9	0	0.987
PIK3R1	SHC1	4449428	4448165	9606.ENSP00000428056	9606.ENSP00000401303	0	0.877	0.9	0	0.987
FN1	ITGAV	4441661	4434818	9606.ENSP00000346839	9606.ENSP00000261023	0.141	0.87	0.9	0	0.987
EGFR	ERBB3	4436186	4435741	9606.ENSP00000275493	9606.ENSP00000267101	0.061	0.875	0.9	0	0.987
IL2RG	IL4	4444340	4433533	9606.ENSP00000363318	9606.ENSP00000231449	0	0.877	0.9	0	0.987
ARAF	MAP2K2	4436849	4435169	9606.ENSP00000290277	9606.ENSP00000262948	0.083	0.872	0.9	0	0.987
CHMP2A	VTA1	4450905	4442930	9606.ENSP00000469240	9606.ENSP00000356602	0.111	0.87	0.9	0	0.987
BIRC2	TRAF2	4451224	4434026	9606.ENSP00000477613	9606.ENSP00000247668	0.063	0.88	0.9	0	0.987
TNF	TNFRSF1A	4448041	4432688	9606.ENSP00000398698	9606.ENSP00000162749	0.061	0.882	0.9	0	0.987
IL15	IL2RB	4437305	4432931	9606.ENSP00000296545	9606.ENSP00000216223	0.149	0.87	0.9	0	0.987
GNG3	GNAO1	4437056	4435094	9606.ENSP00000294117	9606.ENSP00000262494	0.23	0.852	0.9	0	0.987
RAB5C	RAP1B	4450219	4434137	9606.ENSP00000447053	9606.ENSP00000250559	0.094	0.869	0.9	0	0.987
PIK3CG	KRAS	4442215	4434456	9606.ENSP00000352121	9606.ENSP00000256078	0.061	0.876	0.9	0	0.987
CHMP6	VPS25	4439132	4434324	9606.ENSP00000317468	9606.ENSP00000253794	0.109	0.874	0.9	0	0.987
IL7R	IL7	4438199	4435326	9606.ENSP00000306157	9606.ENSP00000263851	0.08	0.87	0.9	0	0.987
IL2RA	IL2RB	4445295	4432931	9606.ENSP00000369293	9606.ENSP00000216223	0.089	0.87	0.9	0	0.987
RABEP1	RAB5A	4450158	4436053	9606.ENSP00000445408	9606.ENSP00000273047	0.063	0.876	0.9	0	0.987
JUP	CDH1	4446205	4434944	9606.ENSP00000377508	9606.ENSP00000261769	0.104	0.876	0.9	0	0.987
TCEB2	VHL	4435055	4434489	9606.ENSP00000262306	9606.ENSP00000256474	0	0.875	0.9	0	0.987
IL23R	IL23A	4439435	4433418	9606.ENSP00000321345	9606.ENSP00000228534	0	0.87	0.9	0	0.986
IL18R1	IL18	4447483	4436375	9606.ENSP00000387211	9606.ENSP00000280357	0	0.87	0.9	0	0.986
GRK1	RHO	4440609	4437258	9606.ENSP00000334876	9606.ENSP00000296271	0.062	0.865	0.9	0	0.986
IL13RA1	IL13	4443793	4438088	9606.ENSP00000360730	9606.ENSP00000304915	0	0.87	0.9	0	0.986
PAG1	CSK	4433123	4433108	9606.ENSP00000220597	9606.ENSP00000220003	0	0.867	0.9	0	0.986
NFKB2	NFKBIB	4443433	4438831	9606.ENSP00000358983	9606.ENSP00000312988	0.063	0.864	0.9	0	0.986
SHC1	PIK3R2	4448165	4433214	9606.ENSP00000401303	9606.ENSP00000222254	0	0.874	0.9	0	0.986
CD40	CD40LG	4443911	4443586	9606.ENSP00000361359	9606.ENSP00000359663	0.061	0.87	0.9	0	0.986
PRKCA	PRKCE	4448494	4438196	9606.ENSP00000408695	9606.ENSP00000306124	0.055	0.871	0.9	0	0.986
CDC42	RPS6KB1	4446990	4433324	9606.ENSP00000383118	9606.ENSP00000225577	0	0.872	0.9	0	0.986
PRKCA	BRAF	4448494	4436778	9606.ENSP00000408695	9606.ENSP00000288602	0	0.875	0.9	0	0.986
RAB4A	ZFYVE20	4442725	4434318	9606.ENSP00000355651	9606.ENSP00000253699	0	0.934	0.8	0	0.986
JUP	CTNNA1	4446205	4438066	9606.ENSP00000377508	9606.ENSP00000304669	0.071	0.863	0.9	0	0.986
IL3RA	IL3	4439962	4437348	9606.ENSP00000327890	9606.ENSP00000296870	0	0.87	0.9	0	0.986
LAMA3	LAMC1	4439693	4434618	9606.ENSP00000324532	9606.ENSP00000258341	0.671	0.63	0.9	0	0.986
IFNA2	IFNAR2	4445342	4441382	9606.ENSP00000369554	9606.ENSP00000343957	0	0.87	0.9	0	0.986
IL10	IL10RA	4448642	4433397	9606.ENSP00000412237	9606.ENSP00000227752	0.075	0.87	0.9	0	0.986
IL18	IL18RAP	4436375	4435408	9606.ENSP00000280357	9606.ENSP00000264260	0	0.87	0.9	0	0.986
ROCK1	ROCK2	4446947	4439164	9606.ENSP00000382697	9606.ENSP00000317985	0.084	0.869	0.9	0	0.986
CXCL11	CXCL10	4438264	4438146	9606.ENSP00000306884	9606.ENSP00000305651	0.842	0.221	0.9	0	0.986
IFNL1	IFNLR1	4440147	4439957	9606.ENSP00000329991	9606.ENSP00000327824	0	0.87	0.9	0	0.986
IFNAR2	IFNAR1	4441382	4435926	9606.ENSP00000343957	9606.ENSP00000270139	0.077	0.87	0.9	0	0.986
CALCRL	RAMP1	4447454	4434373	9606.ENSP00000386972	9606.ENSP00000254661	0	0.87	0.9	0	0.986
ACVR2B	INHBA	4441037	4433812	9606.ENSP00000340361	9606.ENSP00000242208	0	0.866	0.9	0	0.986
HLA-B	HLA-A	4448060	4446577	9606.ENSP00000399168	9606.ENSP00000379873	0.37	0.802	0.9	0	0.986
RAC1	RPS6KB1	4441834	4433324	9606.ENSP00000348461	9606.ENSP00000225577	0	0.872	0.9	0	0.986
IL12A	IL12B	4437946	4433529	9606.ENSP00000303231	9606.ENSP00000231228	0	0.87	0.9	0	0.986
IL15RA	IL2RB	4446659	4432931	9606.ENSP00000380421	9606.ENSP00000216223	0.065	0.87	0.9	0	0.986
NRP1	KDR	4435594	4435337	9606.ENSP00000265371	9606.ENSP00000263923	0.062	0.865	0.9	0	0.986
JAK1	IFNLR1	4441317	4439957	9606.ENSP00000343204	9606.ENSP00000327824	0	0.87	0.9	0	0.986
CSF2RA	CSF2	4447840	4437349	9606.ENSP00000394227	9606.ENSP00000296871	0	0.87	0.9	0	0.986
FOXO3	EP300	4447277	4435224	9606.ENSP00000385824	9606.ENSP00000263253	0.086	0.863	0.9	0	0.986
CHMP5	CHMP4B	4433286	4433017	9606.ENSP00000223500	9606.ENSP00000217402	0.275	0.832	0.9	0	0.986
IL2RA	IL2	4445295	4433376	9606.ENSP00000369293	9606.ENSP00000226730	0.065	0.87	0.9	0	0.986
LAMC3	LAMA5	4442451	4434270	9606.ENSP00000354360	9606.ENSP00000252999	0.655	0.63	0.9	0	0.986
IL22	IL22RA1	4450035	4435963	9606.ENSP00000442424	9606.ENSP00000270800	0	0.87	0.9	0	0.986
PRKCZ	PARD6G	4445078	4441311	9606.ENSP00000367830	9606.ENSP00000343144	0.078	0.934	0.8	0	0.986
IL20RB	IL20RA	4439986	4438960	9606.ENSP00000328133	9606.ENSP00000314976	0	0.875	0.9	0	0.986
FLT3LG	FLT3	4450923	4433801	9606.ENSP00000469613	9606.ENSP00000241453	0	0.87	0.9	0	0.986
GHR	GH1	4451768	4438810	9606.ENSP00000483403	9606.ENSP00000312673	0	0.87	0.9	0	0.986
RPS6KA3	MAPK3	4445235	4435180	9606.ENSP00000368884	9606.ENSP00000263025	0.066	0.863	0.9	0	0.986
IL21R	IL21	4440838	4435442	9606.ENSP00000338010	9606.ENSP00000264497	0	0.871	0.9	0	0.986
VPS45	ZFYVE20	4443263	4434318	9606.ENSP00000358126	9606.ENSP00000253699	0.081	0.868	0.9	0	0.986
IL12B	IL23A	4433529	4433418	9606.ENSP00000231228	9606.ENSP00000228534	0	0.87	0.9	0	0.986
MET	HGF	4439114	4433227	9606.ENSP00000317272	9606.ENSP00000222390	0.061	0.871	0.9	0	0.986
IFNA2	IFNAR1	4445342	4435926	9606.ENSP00000369554	9606.ENSP00000270139	0	0.87	0.9	0	0.986
HGS	STAM2	4440236	4435333	9606.ENSP00000331201	9606.ENSP00000263904	0.189	0.844	0.9	0	0.986
IL5RA	IL5	4448640	4433534	9606.ENSP00000412209	9606.ENSP00000231454	0	0.87	0.9	0	0.986
LAMC3	LAMA3	4442451	4439693	9606.ENSP00000354360	9606.ENSP00000324532	0.655	0.63	0.9	0	0.986
IL2	IL2RB	4433376	4432931	9606.ENSP00000226730	9606.ENSP00000216223	0	0.87	0.9	0	0.986
IL6ST	LIF	4445526	4434086	9606.ENSP00000370698	9606.ENSP00000249075	0	0.87	0.9	0	0.986
MLST8	EIF4EBP1	4450538	4441074	9606.ENSP00000456405	9606.ENSP00000340691	0.062	0.864	0.9	0	0.986
IL6	IL6R	4447254	4443110	9606.ENSP00000385675	9606.ENSP00000357470	0	0.87	0.9	0	0.986
VPS4A	VPS4B	4434398	4433705	9606.ENSP00000254950	9606.ENSP00000238497	0.046	0.869	0.9	0	0.986
IL4R	IL13	4446450	4438088	9606.ENSP00000379111	9606.ENSP00000304915	0	0.87	0.9	0	0.986
JAK1	IL10RA	4441317	4433397	9606.ENSP00000343204	9606.ENSP00000227752	0	0.87	0.9	0	0.986
PRLR	GH1	4451730	4438810	9606.ENSP00000482954	9606.ENSP00000312673	0.062	0.87	0.9	0	0.986
PRLR	PRL	4451730	4437829	9606.ENSP00000482954	9606.ENSP00000302150	0.062	0.87	0.9	0	0.986
CSF2RB	CSF2	4447068	4437349	9606.ENSP00000384053	9606.ENSP00000296871	0	0.87	0.9	0	0.986
IFNGR1	IFNG	4442950	4433446	9606.ENSP00000356713	9606.ENSP00000229135	0	0.87	0.9	0	0.986
STRADA	CAB39	4440714	4434629	9606.ENSP00000336655	9606.ENSP00000258418	0.063	0.87	0.9	0	0.986
RAB5A	RAB11A	4436053	4434975	9606.ENSP00000273047	9606.ENSP00000261890	0.085	0.853	0.9	0	0.985
CLTC	ARRB1	4451404	4448521	9606.ENSP00000479606	9606.ENSP00000409581	0	0.865	0.9	0	0.985
FASLG	CASP8	4442944	4442125	9606.ENSP00000356694	9606.ENSP00000351273	0	0.86	0.9	0	0.985
TSC1	RHEB	4437501	4435025	9606.ENSP00000298552	9606.ENSP00000262187	0.062	0.856	0.9	0	0.985
PIK3CA	PIK3R2	4435346	4433214	9606.ENSP00000263967	9606.ENSP00000222254	0.062	0.858	0.9	0	0.985
IL23R	IL12B	4439435	4433529	9606.ENSP00000321345	9606.ENSP00000231228	0	0.858	0.9	0	0.985
FGR	SRC	4444303	4444215	9606.ENSP00000363117	9606.ENSP00000362680	0	0.865	0.9	0	0.985
RPS6KA2	MAPK3	4449383	4435180	9606.ENSP00000427015	9606.ENSP00000263025	0.062	0.855	0.9	0	0.985
RAB5B	RAB11A	4442356	4434975	9606.ENSP00000353444	9606.ENSP00000261890	0.091	0.858	0.9	0	0.985
CASP8	TRAF2	4442125	4434026	9606.ENSP00000351273	9606.ENSP00000247668	0.061	0.86	0.9	0	0.985
CHMP1B	VTA1	4449621	4442930	9606.ENSP00000432279	9606.ENSP00000356602	0.106	0.926	0.8	0	0.985
CAB39L	STRADA	4451413	4440714	9606.ENSP00000479669	9606.ENSP00000336655	0.063	0.855	0.9	0	0.985
RHEB	TSC2	4435025	4433091	9606.ENSP00000262187	9606.ENSP00000219476	0.062	0.856	0.9	0	0.985
BMP2	ACVR2A	4445120	4433799	9606.ENSP00000368104	9606.ENSP00000241416	0	0.863	0.9	0	0.985
CDKN1A	CDK1	4447168	4446389	9606.ENSP00000384849	9606.ENSP00000378699	0.051	0.858	0.9	0	0.985
CHMP2A	CHMP5	4450905	4433286	9606.ENSP00000469240	9606.ENSP00000223500	0.249	0.817	0.9	0	0.985
BIRC2	TNF	4451224	4448041	9606.ENSP00000477613	9606.ENSP00000398698	0.063	0.86	0.9	0	0.985
TRAF1	CASP8	4444282	4442125	9606.ENSP00000362994	9606.ENSP00000351273	0.063	0.86	0.9	0	0.985
FASLG	FAS	4442944	4441783	9606.ENSP00000356694	9606.ENSP00000347979	0	0.86	0.9	0	0.985
PPP3CA	CALM1	4446333	4441930	9606.ENSP00000378323	9606.ENSP00000349467	0.116	0.96	0.6	0	0.984
RPS6KA1	MAPK3	4449746	4435180	9606.ENSP00000435412	9606.ENSP00000263025	0.062	0.852	0.9	0	0.984
CDC42	WASL	4446990	4433261	9606.ENSP00000383118	9606.ENSP00000223023	0.063	0.851	0.9	0	0.984
EIF4B	RPS6	4447567	4445386	9606.ENSP00000388806	9606.ENSP00000369757	0.455	0.732	0.9	0	0.984
PPARG	EP300	4436745	4435224	9606.ENSP00000287820	9606.ENSP00000263253	0	0.847	0.9	0	0.984
CDC42	RAP1A	4446990	4443371	9606.ENSP00000383118	9606.ENSP00000358723	0.08	0.848	0.9	0	0.984
IL13RA1	IL4	4443793	4433533	9606.ENSP00000360730	9606.ENSP00000231449	0	0.856	0.9	0	0.984
MAPK3	MAP2K2	4435180	4435169	9606.ENSP00000263025	9606.ENSP00000262948	0.114	0.837	0.9	0	0.984
IFNL3	IL10RB	4448500	4436842	9606.ENSP00000409000	9606.ENSP00000290200	0	0.852	0.9	0	0.984
NFKBIB	NFKB1	4438831	4433374	9606.ENSP00000312988	9606.ENSP00000226574	0.062	0.85	0.9	0	0.984
CHMP2A	VPS4B	4450905	4433705	9606.ENSP00000469240	9606.ENSP00000238497	0.18	0.827	0.9	0	0.984
MAP2K4	MAPK8	4448551	4446429	9606.ENSP00000410402	9606.ENSP00000378974	0.102	0.826	0.9	0	0.983
GRB2	PTPN11	4446042	4441096	9606.ENSP00000376345	9606.ENSP00000340944	0.095	0.829	0.9	0	0.983
RXRG	RARA	4442297	4434338	9606.ENSP00000352900	9606.ENSP00000254066	0.059	0.838	0.9	0	0.983
GNB2	GNAQ	4438114	4436680	9606.ENSP00000305260	9606.ENSP00000286548	0.127	0.826	0.9	0	0.983
GNAI3	GNB4	4443410	4433561	9606.ENSP00000358867	9606.ENSP00000232564	0.123	0.829	0.9	0	0.983
MAP2K1	MAPK3	4437859	4435180	9606.ENSP00000302486	9606.ENSP00000263025	0.064	0.837	0.9	0	0.983
CCL4	CCL3	4451651	4451253	9606.ENSP00000482259	9606.ENSP00000477908	0.974	0.379	0	0	0.983
MAP2K4	MAPK10	4448551	4442217	9606.ENSP00000410402	9606.ENSP00000352157	0.102	0.826	0.9	0	0.983
RAB5C	RAB5A	4450219	4436053	9606.ENSP00000447053	9606.ENSP00000273047	0.099	0.83	0.9	0	0.983
RAB31	RAB22A	4450656	4433876	9606.ENSP00000461945	9606.ENSP00000244040	0	0.837	0.9	0	0.983
CLTCL1	CLTA	4449978	4433816	9606.ENSP00000441158	9606.ENSP00000242285	0.064	0.842	0.9	0	0.983
RET	PLCG1	4441779	4433874	9606.ENSP00000347942	9606.ENSP00000244007	0.053	0.835	0.9	0	0.983
TNFRSF11A	TNFSF11	4450776	4446858	9606.ENSP00000465500	9606.ENSP00000381775	0	0.841	0.9	0	0.983
CXCL1	CXCL8	4446449	4438229	9606.ENSP00000379110	9606.ENSP00000306512	0.842	0	0.9	0	0.983
VPS36	VPS28	4444994	4444877	9606.ENSP00000367299	9606.ENSP00000366565	0.095	0.829	0.9	0	0.983
NRAS	ARAF	4443345	4436849	9606.ENSP00000358548	9606.ENSP00000290277	0.055	0.838	0.9	0	0.983
GNAQ	GNB4	4436680	4433561	9606.ENSP00000286548	9606.ENSP00000232564	0.106	0.823	0.9	0	0.982
PIK3R3	PIK3R2	4435132	4433214	9606.ENSP00000262741	9606.ENSP00000222254	0	0.828	0.9	0	0.982
PIK3R1	PIK3R2	4449428	4433214	9606.ENSP00000428056	9606.ENSP00000222254	0	0.834	0.9	0	0.982
AVP	OXT	4445364	4433016	9606.ENSP00000369647	9606.ENSP00000217386	0.829	0	0.9	0	0.982
CDKN1B	CCND1	4433436	4433391	9606.ENSP00000228872	9606.ENSP00000227507	0.061	0.833	0.9	0	0.982
GRB2	SHC2	4446042	4435450	9606.ENSP00000376345	9606.ENSP00000264554	0.061	0.827	0.9	0	0.982
PARD3	PARD6A	4444452	4433074	9606.ENSP00000363921	9606.ENSP00000219255	0.062	0.825	0.9	0	0.982
PARD6G	PRKCI	4441311	4437194	9606.ENSP00000343144	9606.ENSP00000295797	0.086	0.825	0.9	0	0.982
MAP2K1	ARAF	4437859	4436849	9606.ENSP00000302486	9606.ENSP00000290277	0.083	0.825	0.9	0	0.982
IFNA21	IFNA14	4445350	4445348	9606.ENSP00000369574	9606.ENSP00000369571	0.076	0.827	0.9	0	0.982
IFNA21	IFNA6	4445350	4445343	9606.ENSP00000369574	9606.ENSP00000369558	0.084	0.82	0.9	0	0.982
GRB2	SOS2	4446042	4432953	9606.ENSP00000376345	9606.ENSP00000216373	0.061	0.832	0.9	0	0.982
SOS1	GRB2	4447527	4446042	9606.ENSP00000387784	9606.ENSP00000376345	0.061	0.832	0.9	0	0.982
IFNA4	IFNA8	4448664	4445341	9606.ENSP00000412897	9606.ENSP00000369553	0.077	0.827	0.9	0	0.982
PIK3R1	PIK3R3	4449428	4435132	9606.ENSP00000428056	9606.ENSP00000262741	0.061	0.827	0.9	0	0.982
EPAS1	EP300	4435307	4435224	9606.ENSP00000263734	9606.ENSP00000263253	0.061	0.827	0.9	0	0.982
VAV1	GRB2	4451047	4446042	9606.ENSP00000472929	9606.ENSP00000376345	0.061	0.825	0.9	0	0.982
CD40	TRAF2	4443911	4434026	9606.ENSP00000361359	9606.ENSP00000247668	0.085	0.829	0.9	0	0.982
CHMP2B	VPS4A	4435315	4434398	9606.ENSP00000263780	9606.ENSP00000254950	0.13	0.81	0.9	0	0.982
AXIN2	APC	4437876	4434547	9606.ENSP00000302625	9606.ENSP00000257430	0.064	0.827	0.9	0	0.982
RAP1A	BRAF	4443371	4436778	9606.ENSP00000358723	9606.ENSP00000288602	0.062	0.825	0.9	0	0.982
TCF7L2	EP300	4443308	4435224	9606.ENSP00000358404	9606.ENSP00000263253	0.098	0.826	0.9	0	0.982
INHBA	ACVR2A	4433812	4433799	9606.ENSP00000242208	9606.ENSP00000241416	0	0.828	0.9	0	0.982
VTA1	CHMP5	4442930	4433286	9606.ENSP00000356602	9606.ENSP00000223500	0.098	0.823	0.9	0	0.982
SMURF1	SMURF2	4442504	4435082	9606.ENSP00000354621	9606.ENSP00000262435	0	0.834	0.9	0	0.982
IFNA4	IFNA2	4448664	4445342	9606.ENSP00000412897	9606.ENSP00000369554	0.083	0.822	0.9	0	0.982
TRAF6	CD40	4449680	4443911	9606.ENSP00000433623	9606.ENSP00000361359	0.062	0.829	0.9	0	0.982
BMPR1B	BMP2	4448203	4445120	9606.ENSP00000401907	9606.ENSP00000368104	0	0.828	0.9	0	0.982
CHMP2A	CHMP3	4450905	4448368	9606.ENSP00000469240	9606.ENSP00000405575	0.111	0.814	0.9	0	0.982
RELA	EP300	4447098	4435224	9606.ENSP00000384273	9606.ENSP00000263253	0	0.829	0.9	0	0.982
HGS	TSG101	4440236	4434200	9606.ENSP00000331201	9606.ENSP00000251968	0.078	0.825	0.9	0	0.982
CDC42	PARD6A	4446990	4433074	9606.ENSP00000383118	9606.ENSP00000219255	0.061	0.829	0.9	0	0.982
TRAF3	BIRC3	4450450	4435265	9606.ENSP00000454207	9606.ENSP00000263464	0	0.829	0.9	0	0.982
HLA-DRA	CD4	4446403	4432588	9606.ENSP00000378786	9606.ENSP00000011653	0.201	0.8	0.9	0	0.982
FOXO3	SIRT1	4447277	4432849	9606.ENSP00000385824	9606.ENSP00000212015	0	0.827	0.9	0	0.981
IL2RA	IL2RG	4445295	4444340	9606.ENSP00000369293	9606.ENSP00000363318	0.138	0.8	0.9	0	0.981
AP2B1	ARRB2	4451722	4448286	9606.ENSP00000482835	9606.ENSP00000403701	0.049	0.825	0.9	0	0.981
HSPA1L	HSPA6	4444601	4438569	9606.ENSP00000364805	9606.ENSP00000310219	0.088	0.818	0.9	0	0.981
CCL4	CCR5	4451651	4436956	9606.ENSP00000482259	9606.ENSP00000292303	0.374	0.722	0.9	0	0.981
MAP2K1	MAP2K2	4437859	4435169	9606.ENSP00000302486	9606.ENSP00000262948	0	0.826	0.9	0	0.981
BCL2	BID	4446777	4439229	9606.ENSP00000381185	9606.ENSP00000318822	0	0.818	0.9	0	0.981
GLI3	SUFU	4446476	4443420	9606.ENSP00000379258	9606.ENSP00000358918	0.049	0.822	0.9	0	0.981
LAMB2	LAMC1	4447549	4434618	9606.ENSP00000388325	9606.ENSP00000258341	0.716	0.412	0.9	0	0.981
HSPA8	HSPA2	4449616	4446310	9606.ENSP00000432083	9606.ENSP00000378199	0	0.82	0.9	0	0.981
PRKCZ	PARD6A	4445078	4433074	9606.ENSP00000367830	9606.ENSP00000219255	0.102	0.805	0.9	0	0.981
CHMP2A	VPS4A	4450905	4434398	9606.ENSP00000469240	9606.ENSP00000254950	0.174	0.793	0.9	0	0.981
YES1	FGR	4450671	4444303	9606.ENSP00000462468	9606.ENSP00000363117	0	0.823	0.9	0	0.981
RGS11	GNB5	4446723	4434958	9606.ENSP00000380876	9606.ENSP00000261837	0.062	0.821	0.9	0	0.981
ITGAM	ITGB2	4449997	4446737	9606.ENSP00000441691	9606.ENSP00000380948	0.622	0.548	0.9	0	0.981
CXCL2	CXCL8	4449392	4438229	9606.ENSP00000427279	9606.ENSP00000306512	0.824	0	0.9	0	0.981
CD40	BIRC3	4443911	4435265	9606.ENSP00000361359	9606.ENSP00000263464	0.107	0.811	0.9	0	0.981
GNB1	GNAO1	4451621	4435094	9606.ENSP00000481878	9606.ENSP00000262494	0.123	0.809	0.9	0	0.981
HLA-DRB1	CD4	4442321	4432588	9606.ENSP00000353099	9606.ENSP00000011653	0.16	0.8	0.9	0	0.981
GNAI2	GNB4	4438833	4433561	9606.ENSP00000312999	9606.ENSP00000232564	0.123	0.806	0.9	0	0.981
PRKAR2B	PRKAR2A	4435635	4435616	9606.ENSP00000265717	9606.ENSP00000265563	0	0.82	0.9	0	0.981
RAC1	RAC3	4441834	4438037	9606.ENSP00000348461	9606.ENSP00000304283	0	0.826	0.9	0	0.981
EGLN2	HIF1A	4450925	4449842	9606.ENSP00000469686	9606.ENSP00000437955	0	0.826	0.9	0	0.981
PIK3R1	PIK3CD	4449428	4444876	9606.ENSP00000428056	9606.ENSP00000366563	0.062	0.814	0.9	0	0.981
TRAF3	TRAF5	4450450	4434882	9606.ENSP00000454207	9606.ENSP00000261464	0	0.82	0.9	0	0.981
SNF8	CHMP6	4449173	4439132	9606.ENSP00000421380	9606.ENSP00000317468	0.088	0.805	0.9	0	0.98
GNG2	GNAO1	4440566	4435094	9606.ENSP00000334448	9606.ENSP00000262494	0.086	0.806	0.9	0	0.98
STK36	GLI1	4437180	4433423	9606.ENSP00000295709	9606.ENSP00000228682	0.054	0.808	0.9	0	0.98
MAP2K4	MAPK9	4448551	4447857	9606.ENSP00000410402	9606.ENSP00000394560	0.091	0.803	0.9	0	0.98
RXRG	PPARG	4442297	4436745	9606.ENSP00000352900	9606.ENSP00000287820	0	0.816	0.9	0	0.98
LAMA3	LAMB1	4439693	4433228	9606.ENSP00000324532	9606.ENSP00000222399	0.54	0.611	0.9	0	0.98
HLA-DRB5	HLA-DRB1	4444482	4442321	9606.ENSP00000364114	9606.ENSP00000353099	0.289	0.748	0.9	0	0.98
PARD3	PARD6G	4444452	4441311	9606.ENSP00000363921	9606.ENSP00000343144	0.062	0.805	0.9	0	0.98
GNAI3	GNAI2	4443410	4438833	9606.ENSP00000358867	9606.ENSP00000312999	0.057	0.809	0.9	0	0.98
SHC1	ITGB1	4448165	4446489	9606.ENSP00000401303	9606.ENSP00000379350	0.101	0.798	0.9	0	0.98
FGFR4	FGF2	4436963	4435443	9606.ENSP00000292408	9606.ENSP00000264498	0	0.812	0.9	0	0.98
CHMP2A	CHMP4C	4450905	4437381	9606.ENSP00000469240	9606.ENSP00000297265	0.373	0.711	0.9	0	0.98
HRAS	PIK3CB	4448459	4436798	9606.ENSP00000407586	9606.ENSP00000289153	0.061	0.809	0.9	0	0.98
GNG2	GNAQ	4440566	4436680	9606.ENSP00000334448	9606.ENSP00000286548	0.061	0.809	0.9	0	0.98
GNAI2	GNB2	4438833	4438114	9606.ENSP00000312999	9606.ENSP00000305260	0.331	0.726	0.9	0	0.98
PIK3R1	PIK3CB	4449428	4436798	9606.ENSP00000428056	9606.ENSP00000289153	0.062	0.806	0.9	0	0.98
TRAF6	TRAF2	4449680	4434026	9606.ENSP00000433623	9606.ENSP00000247668	0	0.815	0.9	0	0.98
FGFR4	PLCG1	4436963	4433874	9606.ENSP00000292408	9606.ENSP00000244007	0.054	0.812	0.9	0	0.98
CLTC	HGS	4451404	4440236	9606.ENSP00000479606	9606.ENSP00000331201	0.087	0.804	0.9	0	0.98
FGR	FYN	4444303	4441647	9606.ENSP00000363117	9606.ENSP00000346671	0	0.809	0.9	0	0.98
HRAS	BRAF	4448459	4436778	9606.ENSP00000407586	9606.ENSP00000288602	0.055	0.807	0.9	0	0.98
EPAS1	VHL	4435307	4434489	9606.ENSP00000263734	9606.ENSP00000256474	0	0.809	0.9	0	0.98
CAB39L	CAB39	4451413	4434629	9606.ENSP00000479669	9606.ENSP00000258418	0.057	0.806	0.9	0	0.98
EGLN1	EPAS1	4442711	4435307	9606.ENSP00000355601	9606.ENSP00000263734	0.065	0.806	0.9	0	0.98
LAMB2	LAMA3	4447549	4439693	9606.ENSP00000388325	9606.ENSP00000324532	0.541	0.611	0.9	0	0.98
RPS6	RPS6KB2	4445386	4438411	9606.ENSP00000369757	9606.ENSP00000308413	0.051	0.906	0.8	0	0.98
PRKACG	PRKACB	4444863	4443602	9606.ENSP00000366488	9606.ENSP00000359719	0.058	0.813	0.9	0	0.98
NRAS	BRAF	4443345	4436778	9606.ENSP00000358548	9606.ENSP00000288602	0.055	0.807	0.9	0	0.98
PRKACB	PRKACA	4443602	4438521	9606.ENSP00000359719	9606.ENSP00000309591	0.058	0.807	0.9	0	0.98
CXCL2	CXCL1	4449392	4446449	9606.ENSP00000427279	9606.ENSP00000379110	0.809	0	0.9	0	0.98
CLTCL1	DNAJC6	4449978	4443659	9606.ENSP00000441158	9606.ENSP00000360108	0.065	0.8	0.9	0	0.979
MLST8	RHEB	4450538	4435025	9606.ENSP00000456405	9606.ENSP00000262187	0.063	0.8	0.9	0	0.979
GNAI3	GNG2	4443410	4440566	9606.ENSP00000358867	9606.ENSP00000334448	0	0.8	0.9	0	0.979
EGLN2	EPAS1	4450925	4435307	9606.ENSP00000469686	9606.ENSP00000263734	0	0.803	0.9	0	0.979
GLI2	SUFU	4447656	4443420	9606.ENSP00000390436	9606.ENSP00000358918	0.061	0.801	0.9	0	0.979
IFNLR1	IL10RB	4439957	4436842	9606.ENSP00000327824	9606.ENSP00000290200	0	0.8	0.9	0	0.979
IFNL3	IFNLR1	4448500	4439957	9606.ENSP00000409000	9606.ENSP00000327824	0	0.8	0.9	0	0.979
PTPN11	ERBB3	4441096	4435741	9606.ENSP00000340944	9606.ENSP00000267101	0	0.8	0.9	0	0.979
PTPN11	EGFR	4441096	4436186	9606.ENSP00000340944	9606.ENSP00000275493	0	0.8	0.9	0	0.979
HRAS	SOS2	4448459	4432953	9606.ENSP00000407586	9606.ENSP00000216373	0.062	0.798	0.9	0	0.979
SHC1	ERBB4	4448165	4441238	9606.ENSP00000401303	9606.ENSP00000342235	0	0.801	0.9	0	0.979
FGF1	FGF2	4451524	4435443	9606.ENSP00000480791	9606.ENSP00000264498	0.077	0.799	0.9	0	0.979
GRB2	ERBB4	4446042	4441238	9606.ENSP00000376345	9606.ENSP00000342235	0	0.801	0.9	0	0.979
VPS36	CHMP6	4444994	4439132	9606.ENSP00000367299	9606.ENSP00000317468	0.062	0.796	0.9	0	0.979
RXRB	PPARG	4444435	4436745	9606.ENSP00000363817	9606.ENSP00000287820	0.049	0.804	0.9	0	0.979
BRAF	KRAS	4436778	4434456	9606.ENSP00000288602	9606.ENSP00000256078	0.064	0.796	0.9	0	0.979
MET	CBL	4439114	4435363	9606.ENSP00000317272	9606.ENSP00000264033	0	0.798	0.9	0	0.979
KDR	NCK2	4435337	4433581	9606.ENSP00000263923	9606.ENSP00000233154	0	0.799	0.9	0	0.979
SHC1	ERBB3	4448165	4435741	9606.ENSP00000401303	9606.ENSP00000267101	0	0.801	0.9	0	0.979
YWHAB	BRAF	4444040	4436778	9606.ENSP00000361930	9606.ENSP00000288602	0	0.807	0.9	0	0.979
ACVR1B	ACVR2A	4450048	4433799	9606.ENSP00000442656	9606.ENSP00000241416	0.077	0.795	0.9	0	0.979
ACVR1B	ACVR2B	4450048	4441037	9606.ENSP00000442656	9606.ENSP00000340361	0.077	0.795	0.9	0	0.979
RXRB	RARB	4444435	4440347	9606.ENSP00000363817	9606.ENSP00000332296	0.052	0.801	0.9	0	0.979
GRB2	ERBB3	4446042	4435741	9606.ENSP00000376345	9606.ENSP00000267101	0	0.801	0.9	0	0.979
EIF4EBP1	RHEB	4441074	4435025	9606.ENSP00000340691	9606.ENSP00000262187	0	0.8	0.9	0	0.979
SRC	FN1	4444215	4441661	9606.ENSP00000362680	9606.ENSP00000346839	0	0.797	0.9	0	0.978
CXCL5	CXCL3	4437222	4437221	9606.ENSP00000296027	9606.ENSP00000296026	0.409	0.667	0.9	0	0.978
CASP8	BIRC3	4442125	4435265	9606.ENSP00000351273	9606.ENSP00000263464	0.098	0.779	0.9	0	0.978
CXCL9	CXCL11	4442567	4438264	9606.ENSP00000354901	9606.ENSP00000306884	0.749	0.221	0.9	0	0.978
FLT1	PLCG1	4436489	4433874	9606.ENSP00000282397	9606.ENSP00000244007	0	0.791	0.9	0	0.978
GNAI3	RGS12	4443410	4440949	9606.ENSP00000358867	9606.ENSP00000339381	0.064	0.789	0.9	0	0.978
HRAS	ARAF	4448459	4436849	9606.ENSP00000407586	9606.ENSP00000290277	0.061	0.789	0.9	0	0.978
CXCL1	CXCL5	4446449	4437222	9606.ENSP00000379110	9606.ENSP00000296027	0.397	0.667	0.9	0	0.978
FGFR3	FGF2	4440994	4435443	9606.ENSP00000339824	9606.ENSP00000264498	0	0.794	0.9	0	0.978
CHMP6	CHMP4B	4439132	4433017	9606.ENSP00000317468	9606.ENSP00000217402	0.091	0.773	0.9	0	0.977
PF4	PPBP	4437224	4437223	9606.ENSP00000296029	9606.ENSP00000296028	0.786	0	0.9	0	0.977
EGFR	PLCG1	4436186	4433874	9606.ENSP00000275493	9606.ENSP00000244007	0.06	0.778	0.9	0	0.977
LAMC3	LAMB1	4442451	4433228	9606.ENSP00000354360	9606.ENSP00000222399	0.655	0.412	0.9	0	0.977
LAMB2	LAMC3	4447549	4442451	9606.ENSP00000388325	9606.ENSP00000354360	0.655	0.412	0.9	0	0.977
HRAS	RALGDS	4448459	4443871	9606.ENSP00000407586	9606.ENSP00000361120	0.061	0.783	0.9	0	0.977
FGF1	FGFR4	4451524	4436963	9606.ENSP00000480791	9606.ENSP00000292408	0.061	0.776	0.9	0	0.977
RGS9	GNAT1	4435072	4433558	9606.ENSP00000262406	9606.ENSP00000232461	0.064	0.781	0.9	0	0.977
PPP3CB	PPP3R1	4446327	4433623	9606.ENSP00000378306	9606.ENSP00000234310	0.129	0.761	0.9	0	0.977
CHMP2A	CHMP1B	4450905	4449621	9606.ENSP00000469240	9606.ENSP00000432279	0.227	0.735	0.9	0	0.977
CXCR2	CXCR1	4439296	4437175	9606.ENSP00000319635	9606.ENSP00000295683	0.669	0.379	0.9	0	0.977
GNG4	GNAI3	4445956	4443410	9606.ENSP00000375727	9606.ENSP00000358867	0.061	0.781	0.9	0	0.977
TNFSF14	TNFRSF14	4450900	4441780	9606.ENSP00000469049	9606.ENSP00000347948	0.063	0.889	0.8	0	0.977
MAP2K4	CD40	4448551	4443911	9606.ENSP00000410402	9606.ENSP00000361359	0	0.776	0.9	0	0.976
BID	BAX	4439229	4437004	9606.ENSP00000318822	9606.ENSP00000293288	0	0.777	0.9	0	0.976
MAPK8	CD40	4446429	4443911	9606.ENSP00000378974	9606.ENSP00000361359	0	0.776	0.9	0	0.976
BRAF	RAP1B	4436778	4434137	9606.ENSP00000288602	9606.ENSP00000250559	0.062	0.769	0.9	0	0.976
ARAF	KRAS	4436849	4434456	9606.ENSP00000290277	9606.ENSP00000256078	0.062	0.765	0.9	0	0.976
GNAI3	GNB2	4443410	4438114	9606.ENSP00000358867	9606.ENSP00000305260	0.123	0.75	0.9	0	0.976
PRKACG	PRKAR2A	4444863	4435616	9606.ENSP00000366488	9606.ENSP00000265563	0.355	0.662	0.9	0	0.976
SOS1	KRAS	4447527	4434456	9606.ENSP00000387784	9606.ENSP00000256078	0.065	0.765	0.9	0	0.976
HLA-DMB	HLA-DPA1	4448054	4447805	9606.ENSP00000398890	9606.ENSP00000393566	0.701	0.268	0.9	0	0.976
TRAF1	BIRC3	4444282	4435265	9606.ENSP00000362994	9606.ENSP00000263464	0.197	0.729	0.9	0	0.976
RHO	GNAT1	4437258	4433558	9606.ENSP00000296271	9606.ENSP00000232461	0.201	0.733	0.9	0	0.976
CHMP2A	CHMP2B	4450905	4435315	9606.ENSP00000469240	9606.ENSP00000263780	0.088	0.763	0.9	0	0.976
RALBP1	RALA	4432603	4432558	9606.ENSP00000019317	9606.ENSP00000005257	0	0.779	0.9	0	0.976
TRAF1	TRAF2	4444282	4434026	9606.ENSP00000362994	9606.ENSP00000247668	0	0.77	0.9	0	0.976
PIK3R1	ERBB3	4449428	4435741	9606.ENSP00000428056	9606.ENSP00000267101	0	0.765	0.9	0	0.975
PTPN11	MAPK3	4441096	4435180	9606.ENSP00000340944	9606.ENSP00000263025	0.067	0.753	0.9	0	0.975
PIK3CD	PIK3R3	4444876	4435132	9606.ENSP00000366563	9606.ENSP00000262741	0.062	0.755	0.9	0	0.975
EPAS1	CREBBP	4435307	4435065	9606.ENSP00000263734	9606.ENSP00000262367	0.062	0.756	0.9	0	0.975
CHMP4C	CHMP5	4437381	4433286	9606.ENSP00000297265	9606.ENSP00000223500	0.225	0.708	0.9	0	0.975
HDAC1	RB1	4444211	4435747	9606.ENSP00000362649	9606.ENSP00000267163	0.063	0.76	0.9	0	0.975
IFNB1	IFNAR1	4445352	4435926	9606.ENSP00000369581	9606.ENSP00000270139	0	0.767	0.9	0	0.975
PRKACA	BRAF	4438521	4436778	9606.ENSP00000309591	9606.ENSP00000288602	0.063	0.88	0.8	0	0.975
GNG5	GNAI3	4443591	4443410	9606.ENSP00000359675	9606.ENSP00000358867	0.061	0.762	0.9	0	0.975
DNM1	DNM3	4444057	4442948	9606.ENSP00000362014	9606.ENSP00000356705	0.143	0.74	0.9	0	0.975
CCNE2	CDK1	4449487	4446389	9606.ENSP00000429089	9606.ENSP00000378699	0.599	0.412	0.9	0	0.974
ITSN1	AP2A1	4445530	4442199	9606.ENSP00000370719	9606.ENSP00000351926	0.097	0.736	0.9	0	0.974
HRAS	PIK3CD	4448459	4444876	9606.ENSP00000407586	9606.ENSP00000366563	0.061	0.876	0.8	0	0.974
GNAO1	GNB4	4435094	4433561	9606.ENSP00000262494	9606.ENSP00000232564	0.123	0.734	0.9	0	0.974
DAPK1	CALM1	4447310	4441930	9606.ENSP00000386135	9606.ENSP00000349467	0	0.974	0	0	0.974
GNAI2	GNG3	4438833	4437056	9606.ENSP00000312999	9606.ENSP00000294117	0	0.752	0.9	0	0.974
BMPR1A	ACVR2A	4443868	4433799	9606.ENSP00000361107	9606.ENSP00000241416	0.124	0.735	0.9	0	0.974
ITSN1	AP2A2	4445530	4439946	9606.ENSP00000370719	9606.ENSP00000327694	0.097	0.737	0.9	0	0.974
EGFR	CSK	4436186	4433108	9606.ENSP00000275493	9606.ENSP00000220003	0	0.758	0.9	0	0.974
GNB2	GNAO1	4438114	4435094	9606.ENSP00000305260	9606.ENSP00000262494	0.123	0.734	0.9	0	0.974
PPP1CA	RB1	4439814	4435747	9606.ENSP00000326031	9606.ENSP00000267163	0.062	0.876	0.8	0	0.974
BMPR1B	ACVR2A	4448203	4433799	9606.ENSP00000401907	9606.ENSP00000241416	0.1	0.735	0.9	0	0.974
RHO	GNAT2	4437258	4434167	9606.ENSP00000296271	9606.ENSP00000251337	0.115	0.733	0.9	0	0.974
ERBB4	STAT5A	4441238	4441128	9606.ENSP00000342235	9606.ENSP00000341208	0.049	0.755	0.9	0	0.974
ERBB4	STAT5B	4441238	4437006	9606.ENSP00000342235	9606.ENSP00000293328	0.049	0.755	0.9	0	0.974
GNB1	GNAT1	4451621	4433558	9606.ENSP00000481878	9606.ENSP00000232461	0.123	0.733	0.9	0	0.974
GNB1	GNAT2	4451621	4434167	9606.ENSP00000481878	9606.ENSP00000251337	0.123	0.733	0.9	0	0.974
HCK	CRKL	4450141	4441611	9606.ENSP00000444986	9606.ENSP00000346300	0.043	0.754	0.9	0	0.974
TRAF1	CD40	4444282	4443911	9606.ENSP00000362994	9606.ENSP00000361359	0.18	0.709	0.9	0	0.974
EIF4EBP1	EIF4E2	4441074	4434628	9606.ENSP00000340691	9606.ENSP00000258416	0.061	0.876	0.8	0	0.974
HLA-DMB	HLA-DRB1	4448054	4442321	9606.ENSP00000398890	9606.ENSP00000353099	0.645	0.328	0.9	0	0.974
FOXO3	CREBBP	4447277	4435065	9606.ENSP00000385824	9606.ENSP00000262367	0.064	0.974	0	0	0.974
VPS28	VPS37C	4444877	4437796	9606.ENSP00000366565	9606.ENSP00000301765	0.062	0.746	0.9	0	0.974
IL1B	IL1A	4435241	4435240	9606.ENSP00000263341	9606.ENSP00000263339	0.753	0	0.9	0	0.974
EGFR	STAT3	4436186	4435468	9606.ENSP00000275493	9606.ENSP00000264657	0	0.753	0.9	0	0.974
HCK	ITGB2	4450141	4446737	9606.ENSP00000444986	9606.ENSP00000380948	0.708	0.184	0.9	0	0.974
PRKCZ	PRKCI	4445078	4437194	9606.ENSP00000367830	9606.ENSP00000295797	0	0.759	0.9	0	0.974
MSH2	MLH1	4433580	4433549	9606.ENSP00000233146	9606.ENSP00000231790	0.253	0.675	0.9	0	0.973
DAPK1	CALM3	4447310	4436903	9606.ENSP00000386135	9606.ENSP00000291295	0	0.973	0	0	0.973
RAC1	TRIO	4441834	4440942	9606.ENSP00000348461	9606.ENSP00000339299	0	0.746	0.9	0	0.973
CHMP2B	CHMP4B	4435315	4433017	9606.ENSP00000263780	9606.ENSP00000217402	0.147	0.717	0.9	0	0.973
GNAI3	GNGT1	4443410	4434061	9606.ENSP00000358867	9606.ENSP00000248572	0.082	0.73	0.9	0	0.973
VAV1	RAC3	4451047	4438037	9606.ENSP00000472929	9606.ENSP00000304283	0.088	0.73	0.9	0	0.973
BMPR1B	ACVR2B	4448203	4441037	9606.ENSP00000401907	9606.ENSP00000340361	0.077	0.735	0.9	0	0.973
NCK1	NCK2	4448885	4433581	9606.ENSP00000417273	9606.ENSP00000233154	0	0.745	0.9	0	0.973
VPS4A	CHMP4B	4434398	4433017	9606.ENSP00000254950	9606.ENSP00000217402	0.245	0.678	0.9	0	0.973
STAT1	PIAS1	4442456	4434102	9606.ENSP00000354394	9606.ENSP00000249636	0.062	0.736	0.9	0	0.973
MTOR	ULK1	4442490	4439696	9606.ENSP00000354558	9606.ENSP00000324560	0.064	0.737	0.9	0	0.973
ARRB2	MAPK3	4448286	4435180	9606.ENSP00000403701	9606.ENSP00000263025	0.061	0.74	0.9	0	0.973
TCF7L2	CREBBP	4443308	4435065	9606.ENSP00000358404	9606.ENSP00000262367	0.098	0.732	0.9	0	0.973
RXRG	RARB	4442297	4440347	9606.ENSP00000352900	9606.ENSP00000332296	0.063	0.744	0.9	0	0.973
ACVR1	ACVR2A	4435284	4433799	9606.ENSP00000263640	9606.ENSP00000241416	0.081	0.725	0.9	0	0.972
IFNW1	IFNAR1	4445351	4435926	9606.ENSP00000369578	9606.ENSP00000270139	0	0.87	0.8	0	0.972
TRIO	RAC3	4440942	4438037	9606.ENSP00000339299	9606.ENSP00000304283	0	0.736	0.9	0	0.972
GNG4	GNAI2	4445956	4438833	9606.ENSP00000375727	9606.ENSP00000312999	0.06	0.728	0.9	0	0.972
HSPA2	HSP90AA1	4446310	4440643	9606.ENSP00000378199	9606.ENSP00000335153	0.317	0.632	0.9	0	0.972
PIK3CB	KRAS	4436798	4434456	9606.ENSP00000289153	9606.ENSP00000256078	0.063	0.734	0.9	0	0.972
ACVRL1	ACVR2B	4445807	4441037	9606.ENSP00000373574	9606.ENSP00000340361	0.063	0.732	0.9	0	0.972
CHMP6	VPS4B	4439132	4433705	9606.ENSP00000317468	9606.ENSP00000238497	0.063	0.734	0.9	0	0.972
GNG2	GNAL	4440566	4440520	9606.ENSP00000334448	9606.ENSP00000334051	0.061	0.731	0.9	0	0.972
ITGB1	ITGAV	4446489	4434818	9606.ENSP00000379350	9606.ENSP00000261023	0.121	0.712	0.9	0	0.972
HCK	PLCG1	4450141	4433874	9606.ENSP00000444986	9606.ENSP00000244007	0.078	0.728	0.9	0	0.972
PIK3CD	PIK3R2	4444876	4433214	9606.ENSP00000366563	9606.ENSP00000222254	0.062	0.73	0.9	0	0.972
RABEP1	RAB5B	4450158	4442356	9606.ENSP00000445408	9606.ENSP00000353444	0.061	0.735	0.9	0	0.972
FLT1	FLT4	4436489	4434983	9606.ENSP00000282397	9606.ENSP00000261937	0.062	0.732	0.9	0	0.972
RAB5C	RABEP1	4450219	4450158	9606.ENSP00000447053	9606.ENSP00000445408	0.061	0.735	0.9	0	0.972
MVB12B	TSG101	4442537	4434200	9606.ENSP00000354772	9606.ENSP00000251968	0	0.736	0.9	0	0.972
CDC42	PARD6G	4446990	4441311	9606.ENSP00000383118	9606.ENSP00000343144	0.061	0.866	0.8	0	0.972
NRAS	PIK3CB	4443345	4436798	9606.ENSP00000358548	9606.ENSP00000289153	0.061	0.734	0.9	0	0.972
ARAF	RAP1B	4436849	4434137	9606.ENSP00000290277	9606.ENSP00000250559	0.062	0.73	0.9	0	0.972
HSPA1L	HSP90AA1	4444601	4440643	9606.ENSP00000364805	9606.ENSP00000335153	0.317	0.632	0.9	0	0.972
FGF9	FGFR3	4445677	4440994	9606.ENSP00000371790	9606.ENSP00000339824	0.063	0.725	0.9	0	0.972
PRKAR1A	PRKAR2B	4446068	4435635	9606.ENSP00000376475	9606.ENSP00000265717	0.064	0.732	0.9	0	0.972
EP300	SIRT1	4435224	4432849	9606.ENSP00000263253	9606.ENSP00000212015	0.098	0.718	0.9	0	0.972
RAP1A	ARAF	4443371	4436849	9606.ENSP00000358723	9606.ENSP00000290277	0.062	0.73	0.9	0	0.972
EPS15	HGS	4443804	4440236	9606.ENSP00000360798	9606.ENSP00000331201	0.475	0.522	0.9	0	0.972
FGFR3	PLCG1	4440994	4433874	9606.ENSP00000339824	9606.ENSP00000244007	0.077	0.711	0.9	0	0.971
ITSN1	AP2S1	4445530	4435230	9606.ENSP00000370719	9606.ENSP00000263270	0.062	0.719	0.9	0	0.971
PLG	FGB	4438461	4438190	9606.ENSP00000308938	9606.ENSP00000306099	0.686	0.157	0.9	0	0.971
CD3E	LCK	4442492	4440823	9606.ENSP00000354566	9606.ENSP00000337825	0.572	0.379	0.9	0	0.971
YWHAB	ARAF	4444040	4436849	9606.ENSP00000361930	9606.ENSP00000290277	0.042	0.725	0.9	0	0.971
PIK3R1	PDGFRA	4449428	4434540	9606.ENSP00000428056	9606.ENSP00000257290	0.061	0.719	0.9	0	0.971
RAPGEF4	RAP1B	4446635	4434137	9606.ENSP00000380271	9606.ENSP00000250559	0	0.731	0.9	0	0.971
GNB2	RHO	4438114	4437258	9606.ENSP00000305260	9606.ENSP00000296271	0	0.73	0.9	0	0.971
RHO	GNB4	4437258	4433561	9606.ENSP00000296271	9606.ENSP00000232564	0	0.73	0.9	0	0.971
CALM1	NOS3	4441930	4437409	9606.ENSP00000349467	9606.ENSP00000297494	0	0.865	0.8	0	0.971
VIP	VIPR1	4442841	4439908	9606.ENSP00000356213	9606.ENSP00000327246	0.07	0.713	0.9	0	0.971
NTRK1	SHC2	4449589	4435450	9606.ENSP00000431418	9606.ENSP00000264554	0.062	0.717	0.9	0	0.971
NFATC1	PPP3CB	4447603	4446327	9606.ENSP00000389377	9606.ENSP00000378306	0	0.731	0.9	0	0.971
FLT1	NRP1	4436489	4435594	9606.ENSP00000282397	9606.ENSP00000265371	0.062	0.716	0.9	0	0.971
RAC1	PAK1	4441834	4436295	9606.ENSP00000348461	9606.ENSP00000278568	0.064	0.718	0.9	0	0.971
CASP9	CYCS	4440164	4438356	9606.ENSP00000330237	9606.ENSP00000307786	0.063	0.708	0.9	0	0.97
TRAF2	TNFRSF1A	4434026	4432688	9606.ENSP00000247668	9606.ENSP00000162749	0.061	0.709	0.9	0	0.97
PTPN11	FLT1	4441096	4436489	9606.ENSP00000340944	9606.ENSP00000282397	0.063	0.709	0.9	0	0.97
ARHGAP35	RHOB	4447259	4436010	9606.ENSP00000385720	9606.ENSP00000272233	0	0.718	0.9	0	0.97
PTPN11	PDGFRB	4441096	4434952	9606.ENSP00000340944	9606.ENSP00000261799	0.063	0.709	0.9	0	0.97
PIK3R1	FLT1	4449428	4436489	9606.ENSP00000428056	9606.ENSP00000282397	0	0.719	0.9	0	0.97
ITSN1	EPS15	4445530	4443804	9606.ENSP00000370719	9606.ENSP00000360798	0.063	0.71	0.9	0	0.97
VPS4B	CHMP5	4433705	4433286	9606.ENSP00000238497	9606.ENSP00000223500	0.23	0.645	0.9	0	0.97
ITGB1	ITGA8	4446489	4445000	9606.ENSP00000379350	9606.ENSP00000367316	0.062	0.712	0.9	0	0.97
CLTC	ARRB2	4451404	4448286	9606.ENSP00000479606	9606.ENSP00000403701	0	0.715	0.9	0	0.97
PIK3R1	SOS1	4449428	4447527	9606.ENSP00000428056	9606.ENSP00000387784	0.062	0.708	0.9	0	0.97
CD3G	CD3E	4449591	4442492	9606.ENSP00000431445	9606.ENSP00000354566	0.564	0.379	0.9	0	0.97
STAT3	PDGFRA	4435468	4434540	9606.ENSP00000264657	9606.ENSP00000257290	0	0.712	0.9	0	0.97
HCK	SOS1	4450141	4447527	9606.ENSP00000444986	9606.ENSP00000387784	0.061	0.708	0.9	0	0.97
RALGDS	KRAS	4443871	4434456	9606.ENSP00000361120	9606.ENSP00000256078	0.061	0.711	0.9	0	0.97
HCK	PIK3CB	4450141	4436798	9606.ENSP00000444986	9606.ENSP00000289153	0.058	0.714	0.9	0	0.97
HSPA1B	HSP90AA1	4444599	4440643	9606.ENSP00000364801	9606.ENSP00000335153	0.317	0.599	0.9	0	0.97
STAT1	STAT3	4442456	4435468	9606.ENSP00000354394	9606.ENSP00000264657	0.062	0.713	0.9	0	0.97
JUNB	FOSB	4437951	4433953	9606.ENSP00000303315	9606.ENSP00000245919	0.346	0.588	0.9	0	0.97
CUL2	RBX1	4450135	4432932	9606.ENSP00000444856	9606.ENSP00000216225	0.061	0.709	0.9	0	0.97
CLTCL1	HGS	4449978	4440236	9606.ENSP00000441158	9606.ENSP00000331201	0.098	0.698	0.9	0	0.97
FGG	PLG	4440740	4438461	9606.ENSP00000336829	9606.ENSP00000308938	0.677	0.157	0.9	0	0.97
FGF1	FGFR3	4451524	4440994	9606.ENSP00000480791	9606.ENSP00000339824	0.062	0.711	0.9	0	0.97
SNF8	VPS28	4449173	4444877	9606.ENSP00000421380	9606.ENSP00000366565	0.133	0.685	0.9	0	0.97
IFNW1	IFNAR2	4445351	4441382	9606.ENSP00000369578	9606.ENSP00000343957	0	0.852	0.8	0	0.969
BIRC2	CD40	4451224	4443911	9606.ENSP00000477613	9606.ENSP00000361359	0.063	0.703	0.9	0	0.969
RAC1	WASL	4441834	4433261	9606.ENSP00000348461	9606.ENSP00000223023	0.063	0.698	0.9	0	0.969
STAT5A	STAT3	4441128	4435468	9606.ENSP00000341208	9606.ENSP00000264657	0.095	0.688	0.9	0	0.969
GNG2	GNAT2	4440566	4434167	9606.ENSP00000334448	9606.ENSP00000251337	0	0.708	0.9	0	0.969
CRKL	PDGFRB	4441611	4434952	9606.ENSP00000346300	9606.ENSP00000261799	0.049	0.709	0.9	0	0.969
CXCL2	CXCL3	4449392	4437221	9606.ENSP00000427279	9606.ENSP00000296026	0.705	0	0.9	0	0.969
STAT1	PDGFRA	4442456	4434540	9606.ENSP00000354394	9606.ENSP00000257290	0	0.71	0.9	0	0.969
HCK	FGR	4450141	4444303	9606.ENSP00000444986	9606.ENSP00000363117	0.712	0	0.9	0	0.969
STAT5A	PDGFRB	4441128	4434952	9606.ENSP00000341208	9606.ENSP00000261799	0.051	0.704	0.9	0	0.969
GNG2	GNAT1	4440566	4433558	9606.ENSP00000334448	9606.ENSP00000232461	0	0.708	0.9	0	0.969
CD40	MAPK10	4443911	4442217	9606.ENSP00000361359	9606.ENSP00000352157	0	0.705	0.9	0	0.969
BIRC2	TRAF3	4451224	4450450	9606.ENSP00000477613	9606.ENSP00000454207	0	0.706	0.9	0	0.969
IL6ST	OSM	4445526	4432875	9606.ENSP00000370698	9606.ENSP00000215781	0	0.706	0.9	0	0.969
STAT3	PDGFRB	4435468	4434952	9606.ENSP00000264657	9606.ENSP00000261799	0	0.71	0.9	0	0.969
FAS	BID	4441783	4439229	9606.ENSP00000347979	9606.ENSP00000318822	0	0.708	0.9	0	0.969
ACTN1	CTNNA1	4446270	4438066	9606.ENSP00000377941	9606.ENSP00000304669	0.082	0.689	0.9	0	0.969
CYCS	BCL2L1	4438356	4437866	9606.ENSP00000307786	9606.ENSP00000302564	0	0.708	0.9	0	0.969
FASLG	BID	4442944	4439229	9606.ENSP00000356694	9606.ENSP00000318822	0	0.708	0.9	0	0.969
VPS28	VPS25	4444877	4434324	9606.ENSP00000366565	9606.ENSP00000253794	0.186	0.642	0.9	0	0.968
NFKBIB	NFKBIA	4438831	4432983	9606.ENSP00000312988	9606.ENSP00000216797	0.062	0.689	0.9	0	0.968
PIK3R1	SRC	4449428	4444215	9606.ENSP00000428056	9606.ENSP00000362680	0	0.701	0.9	0	0.968
ARRB1	ARRB2	4448521	4448286	9606.ENSP00000409581	9606.ENSP00000403701	0.062	0.686	0.9	0	0.968
EGFR	CBLC	4436186	4435938	9606.ENSP00000275493	9606.ENSP00000270279	0.088	0.919	0.6	0	0.968
RPS6KA1	RPS6KA2	4449746	4449383	9606.ENSP00000435412	9606.ENSP00000427015	0	0.694	0.9	0	0.968
HLA-E	HLA-F	4444757	4434738	9606.ENSP00000365817	9606.ENSP00000259951	0.141	0.663	0.9	0	0.968
SOS1	NRAS	4447527	4443345	9606.ENSP00000387784	9606.ENSP00000358548	0.062	0.689	0.9	0	0.968
STAT1	STAT5A	4442456	4441128	9606.ENSP00000354394	9606.ENSP00000341208	0.061	0.695	0.9	0	0.968
VAV2	RAC3	4443825	4438037	9606.ENSP00000360916	9606.ENSP00000304283	0.092	0.677	0.9	0	0.968
CASP8	TNFSF10	4442125	4433796	9606.ENSP00000351273	9606.ENSP00000241261	0.083	0.681	0.9	0	0.968
STAT1	PDGFRB	4442456	4434952	9606.ENSP00000354394	9606.ENSP00000261799	0	0.7	0.9	0	0.968
MTOR	RPS6KB2	4442490	4438411	9606.ENSP00000354558	9606.ENSP00000308413	0.062	0.844	0.8	0	0.968
RPS6KA3	PDPK1	4445235	4441403	9606.ENSP00000368884	9606.ENSP00000344220	0.068	0.686	0.9	0	0.968
RPS6KA1	RPS6KA3	4449746	4445235	9606.ENSP00000435412	9606.ENSP00000368884	0	0.694	0.9	0	0.968
CTNNA1	AXIN1	4438066	4435059	9606.ENSP00000304669	9606.ENSP00000262320	0	0.694	0.9	0	0.968
HCK	EGFR	4450141	4436186	9606.ENSP00000444986	9606.ENSP00000275493	0	0.701	0.9	0	0.968
PIK3R1	CRKL	4449428	4441611	9606.ENSP00000428056	9606.ENSP00000346300	0	0.696	0.9	0	0.968
STAT1	STAT2	4442456	4439022	9606.ENSP00000354394	9606.ENSP00000315768	0.532	0.379	0.9	0	0.968
PLCG2	PIK3R1	4451677	4449428	9606.ENSP00000482457	9606.ENSP00000428056	0	0.692	0.9	0	0.967
MSH6	MLH1	4433630	4433549	9606.ENSP00000234420	9606.ENSP00000231790	0.182	0.639	0.9	0	0.967
CASP9	CASP3	4440164	4438651	9606.ENSP00000330237	9606.ENSP00000311032	0.061	0.682	0.9	0	0.967
PDGFRA	PLCG1	4434540	4433874	9606.ENSP00000257290	9606.ENSP00000244007	0.059	0.682	0.9	0	0.967
BIRC2	XIAP	4451224	4443692	9606.ENSP00000477613	9606.ENSP00000360242	0.053	0.689	0.9	0	0.967
CRKL	PTPN11	4441611	4441096	9606.ENSP00000346300	9606.ENSP00000340944	0.06	0.681	0.9	0	0.967
HSPA1B	HSP90AB1	4444599	4443770	9606.ENSP00000364801	9606.ENSP00000360609	0.317	0.567	0.9	0	0.967
BIRC2	TRAF1	4451224	4444282	9606.ENSP00000477613	9606.ENSP00000362994	0.064	0.677	0.9	0	0.967
HSPA1L	HSP90AB1	4444601	4443770	9606.ENSP00000364805	9606.ENSP00000360609	0.317	0.558	0.9	0	0.967
VPS4B	CHMP4B	4433705	4433017	9606.ENSP00000238497	9606.ENSP00000217402	0.245	0.597	0.9	0	0.967
CDC42	PIK3CA	4446990	4435346	9606.ENSP00000383118	9606.ENSP00000263967	0.062	0.683	0.9	0	0.967
EPO	EPOR	4434249	4433206	9606.ENSP00000252723	9606.ENSP00000222139	0	0.692	0.9	0	0.967
CDKN1A	CDKN1B	4447168	4433436	9606.ENSP00000384849	9606.ENSP00000228872	0	0.689	0.9	0	0.967
RAPGEF4	RAP1A	4446635	4443371	9606.ENSP00000380271	9606.ENSP00000358723	0	0.69	0.9	0	0.967
TNFRSF11A	TRAF6	4450776	4449680	9606.ENSP00000465500	9606.ENSP00000433623	0	0.685	0.9	0	0.967
MAP2K1	MAPK14	4437859	4433482	9606.ENSP00000302486	9606.ENSP00000229795	0.064	0.676	0.9	0	0.967
RASSF5	HRAS	4450659	4448459	9606.ENSP00000462099	9606.ENSP00000407586	0	0.841	0.8	0	0.967
HSPA2	HSP90AB1	4446310	4443770	9606.ENSP00000378199	9606.ENSP00000360609	0.317	0.558	0.9	0	0.967
TNFRSF10B	TRAF2	4436223	4434026	9606.ENSP00000276431	9606.ENSP00000247668	0	0.681	0.9	0	0.966
EIF1	EIF1AX	4449043	4445241	9606.ENSP00000419449	9606.ENSP00000368927	0.194	0.96	0	0	0.966
VPS37A	TSG101	4439213	4434200	9606.ENSP00000318629	9606.ENSP00000251968	0.281	0.573	0.9	0	0.966
FZD5	WNT5A	4442500	4435460	9606.ENSP00000354607	9606.ENSP00000264634	0.049	0.673	0.9	0	0.966
HLA-DPA1	HLA-DRB1	4447805	4442321	9606.ENSP00000393566	9606.ENSP00000353099	0.561	0.297	0.9	0	0.966
TRAF2	TNFRSF10A	4434026	4433143	9606.ENSP00000247668	9606.ENSP00000221132	0	0.681	0.9	0	0.966
MYL12B	MYL12A	4450713	4433027	9606.ENSP00000463559	9606.ENSP00000217652	0.675	0	0.9	0	0.966
EPS15	AP2A1	4443804	4442199	9606.ENSP00000360798	9606.ENSP00000351926	0.215	0.61	0.9	0	0.966
CXCL2	CXCL6	4449392	4433365	9606.ENSP00000427279	9606.ENSP00000226317	0.316	0.55	0.9	0	0.966
MAPK9	MAPK8	4447857	4446429	9606.ENSP00000394560	9606.ENSP00000378974	0.069	0.667	0.9	0	0.966
RHOG	PIK3CA	4440958	4435346	9606.ENSP00000339467	9606.ENSP00000263967	0	0.683	0.9	0	0.966
CXCL1	CXCL3	4446449	4437221	9606.ENSP00000379110	9606.ENSP00000296026	0.674	0	0.9	0	0.966
NPY	NPY2R	4447109	4440372	9606.ENSP00000384364	9606.ENSP00000332591	0.088	0.667	0.9	0	0.966
OPRL1	PNOC	4440732	4437808	9606.ENSP00000336764	9606.ENSP00000301908	0.076	0.667	0.9	0	0.966
VPS28	MVB12B	4444877	4442537	9606.ENSP00000366565	9606.ENSP00000354772	0.063	0.671	0.9	0	0.966
CXCL11	CCL1	4438264	4433340	9606.ENSP00000306884	9606.ENSP00000225842	0.065	0.667	0.9	0	0.966
CXCR2	CXCL8	4439296	4438229	9606.ENSP00000319635	9606.ENSP00000306512	0.064	0.667	0.9	0	0.966
KNG1	BDKRB1	4435537	4432976	9606.ENSP00000265023	9606.ENSP00000216629	0	0.667	0.9	0	0.965
HLA-B	HLA-E	4448060	4444757	9606.ENSP00000399168	9606.ENSP00000365817	0.348	0.514	0.9	0	0.965
BDKRB2	KNG1	4450312	4435537	9606.ENSP00000450482	9606.ENSP00000265023	0	0.667	0.9	0	0.965
GALR1	GAL	4437598	4435627	9606.ENSP00000299727	9606.ENSP00000265643	0	0.667	0.9	0	0.965
TRAF6	TNFSF11	4449680	4446858	9606.ENSP00000433623	9606.ENSP00000381775	0	0.667	0.9	0	0.965
RGS9	GNAT2	4435072	4434167	9606.ENSP00000262406	9606.ENSP00000251337	0.064	0.663	0.9	0	0.965
LAMB3	LAMC2	4445962	4435381	9606.ENSP00000375778	9606.ENSP00000264144	0.389	0.478	0.9	0	0.965
CALCRL	CALCA	4447454	4440295	9606.ENSP00000386972	9606.ENSP00000331746	0.053	0.667	0.9	0	0.965
CCL4L1	CXCL13	4451792	4436695	9606.ENSP00000483609	9606.ENSP00000286758	0	0.667	0.9	0	0.965
HIF1A	ARNT2	4449842	4438325	9606.ENSP00000437955	9606.ENSP00000307479	0.061	0.829	0.8	0	0.965
PYY	NPY2R	4442330	4440372	9606.ENSP00000353198	9606.ENSP00000332591	0	0.667	0.9	0	0.965
GSK3B	APC	4439717	4434547	9606.ENSP00000324806	9606.ENSP00000257430	0.084	0.653	0.9	0	0.965
GALR2	GAL	4440120	4435627	9606.ENSP00000329684	9606.ENSP00000265643	0	0.667	0.9	0	0.965
NPY	NPY1R	4447109	4442512	9606.ENSP00000384364	9606.ENSP00000354652	0	0.667	0.9	0	0.965
NPY1R	PYY	4442512	4442330	9606.ENSP00000354652	9606.ENSP00000353198	0	0.667	0.9	0	0.965
AVP	AVPR1A	4445364	4437545	9606.ENSP00000369647	9606.ENSP00000299178	0	0.667	0.9	0	0.965
EPS15	AP2A2	4443804	4439946	9606.ENSP00000360798	9606.ENSP00000327694	0.189	0.61	0.9	0	0.965
EPS15	CLTB	4443804	4438496	9606.ENSP00000360798	9606.ENSP00000309415	0.06	0.664	0.9	0	0.965
IFNA4	IFNA7	4448664	4433738	9606.ENSP00000412897	9606.ENSP00000239347	0.172	0.622	0.9	0	0.965
EIF1	RPS6	4449043	4445386	9606.ENSP00000419449	9606.ENSP00000369757	0.174	0.96	0	0	0.965
CHMP4C	VPS4A	4437381	4434398	9606.ENSP00000297265	9606.ENSP00000254950	0.242	0.585	0.9	0	0.965
MVB12B	VPS37B	4442537	4435749	9606.ENSP00000354772	9606.ENSP00000267202	0.087	0.638	0.9	0	0.964
APC2	AXIN2	4450061	4437876	9606.ENSP00000442954	9606.ENSP00000302625	0.064	0.827	0.8	0	0.964
HDAC1	TCF7L2	4444211	4443308	9606.ENSP00000362649	9606.ENSP00000358404	0.066	0.653	0.9	0	0.964
GNAI3	GNG3	4443410	4437056	9606.ENSP00000358867	9606.ENSP00000294117	0.061	0.656	0.9	0	0.964
AKAP13	RAC3	4442526	4438037	9606.ENSP00000354718	9606.ENSP00000304283	0	0.657	0.9	0	0.964
LAMB3	LAMA3	4445962	4439693	9606.ENSP00000375778	9606.ENSP00000324532	0.368	0.478	0.9	0	0.964
IFNA13	IFNA1	4451489	4436248	9606.ENSP00000480467	9606.ENSP00000276927	0.127	0.961	0	0	0.964
CXCL12	CCL25	4446453	4445907	9606.ENSP00000379140	9606.ENSP00000375086	0	0.664	0.9	0	0.964
ABL1	CRKL	4443923	4441611	9606.ENSP00000361423	9606.ENSP00000346300	0.062	0.827	0.8	0	0.964
ESR1	EP300	4448358	4435224	9606.ENSP00000405330	9606.ENSP00000263253	0	0.664	0.9	0	0.964
CCL4	CCR1	4451651	4437243	9606.ENSP00000482259	9606.ENSP00000296140	0.359	0.481	0.9	0	0.963
FOXO1	PRKACA	4445233	4438521	9606.ENSP00000368880	9606.ENSP00000309591	0	0.826	0.8	0	0.963
FGF12	CALM1	4448693	4441930	9606.ENSP00000413496	9606.ENSP00000349467	0.117	0.96	0	0	0.963
IFNA4	IFNA21	4448664	4445350	9606.ENSP00000412897	9606.ENSP00000369574	0.11	0.625	0.9	0	0.963
XCL2	XCR1	4442964	4438586	9606.ENSP00000356793	9606.ENSP00000310405	0.443	0.39	0.9	0	0.963
CD86	CD80	4440320	4435403	9606.ENSP00000332049	9606.ENSP00000264246	0.317	0.515	0.9	0	0.963
NCK1	KDR	4448885	4435337	9606.ENSP00000417273	9606.ENSP00000263923	0	0.65	0.9	0	0.963
FGF9	FGFR4	4445677	4436963	9606.ENSP00000371790	9606.ENSP00000292408	0.063	0.642	0.9	0	0.963
NCK1	FLT1	4448885	4436489	9606.ENSP00000417273	9606.ENSP00000282397	0	0.65	0.9	0	0.963
FOSL1	JUNB	4438564	4437951	9606.ENSP00000310170	9606.ENSP00000303315	0.087	0.63	0.9	0	0.963
CCL20	PF4	4442174	4437224	9606.ENSP00000351671	9606.ENSP00000296029	0.063	0.628	0.9	0	0.962
JUP	APC	4446205	4434547	9606.ENSP00000377508	9606.ENSP00000257430	0.051	0.868	0.72	0	0.962
DNM1	EPS15	4444057	4443804	9606.ENSP00000362014	9606.ENSP00000360798	0.092	0.619	0.9	0	0.962
GRB2	SRC	4446042	4444215	9606.ENSP00000376345	9606.ENSP00000362680	0.109	0.616	0.9	0	0.962
GIT1	PAK1	4446338	4436295	9606.ENSP00000378338	9606.ENSP00000278568	0.061	0.629	0.9	0	0.962
PAK1	NCK2	4436295	4433581	9606.ENSP00000278568	9606.ENSP00000233154	0.062	0.63	0.9	0	0.962
ARFGAP1	AP2S1	4438945	4435230	9606.ENSP00000314615	9606.ENSP00000263270	0.081	0.624	0.9	0	0.962
XCL1	XCR1	4442963	4438586	9606.ENSP00000356792	9606.ENSP00000310405	0.43	0.39	0.9	0	0.962
RUNX1T1	PRKAR2A	4448222	4435616	9606.ENSP00000402257	9606.ENSP00000265563	0	0.962	0	0	0.962
CCL19	CXCL13	4438451	4436695	9606.ENSP00000308815	9606.ENSP00000286758	0.423	0.379	0.9	0	0.961
HCK	CBL	4450141	4435363	9606.ENSP00000444986	9606.ENSP00000264033	0	0.626	0.9	0	0.961
ETS1	RUNX1	4446058	4437664	9606.ENSP00000376436	9606.ENSP00000300305	0.084	0.96	0	0	0.961
ARNT	EP300	4442141	4435224	9606.ENSP00000351407	9606.ENSP00000263253	0.063	0.619	0.9	0	0.961
AP2B1	ARFGAP1	4451722	4438945	9606.ENSP00000482835	9606.ENSP00000314615	0.063	0.622	0.9	0	0.961
CXCL8	CXCL3	4438229	4437221	9606.ENSP00000306512	9606.ENSP00000296026	0.626	0	0.9	0	0.961
HDAC1	CREBBP	4444211	4435065	9606.ENSP00000362649	9606.ENSP00000262367	0.13	0.595	0.9	0	0.961
EPHB2	EFNB1	4444426	4432808	9606.ENSP00000363763	9606.ENSP00000204961	0.205	0.555	0.9	0	0.961
HRAS	MAP2K1	4448459	4437859	9606.ENSP00000407586	9606.ENSP00000302486	0.134	0.586	0.9	0	0.961
PRKAA2	STK11	4443705	4439722	9606.ENSP00000360290	9606.ENSP00000324856	0	0.627	0.9	0	0.961
GNAI3	RGS2	4443410	4433652	9606.ENSP00000358867	9606.ENSP00000235382	0.064	0.96	0	0	0.961
VAV1	RAC1	4451047	4441834	9606.ENSP00000472929	9606.ENSP00000348461	0.108	0.597	0.9	0	0.961
FN1	PTPN11	4441661	4441096	9606.ENSP00000346839	9606.ENSP00000340944	0	0.96	0	0	0.96
PPP3CA	CALM2	4446333	4436014	9606.ENSP00000378323	9606.ENSP00000272298	0.097	0.958	0	0	0.96
FGF16	FGFR4	4448063	4436963	9606.ENSP00000399324	9606.ENSP00000292408	0.063	0.617	0.9	0	0.96
PIK3CD	KRAS	4444876	4434456	9606.ENSP00000366563	9606.ENSP00000256078	0.061	0.809	0.8	0	0.96
ITSN1	RHOB	4445530	4436010	9606.ENSP00000370719	9606.ENSP00000272233	0	0.621	0.9	0	0.96
CXCL2	CXCL5	4449392	4437222	9606.ENSP00000427279	9606.ENSP00000296027	0.319	0.473	0.9	0	0.96
ITSN1	RHOG	4445530	4440958	9606.ENSP00000370719	9606.ENSP00000339467	0	0.621	0.9	0	0.96
FGFR4	FGF20	4436963	4432732	9606.ENSP00000292408	9606.ENSP00000180166	0.063	0.617	0.9	0	0.96
ITSN1	RAC3	4445530	4438037	9606.ENSP00000370719	9606.ENSP00000304283	0	0.621	0.9	0	0.96
ACTG1	WASL	4450595	4433261	9606.ENSP00000458162	9606.ENSP00000223023	0	0.62	0.9	0	0.96
RPA1	MSH6	4434378	4433630	9606.ENSP00000254719	9606.ENSP00000234420	0.377	0.411	0.9	0	0.96
RHOH	ITSN1	4445600	4445530	9606.ENSP00000371219	9606.ENSP00000370719	0	0.621	0.9	0	0.96
PIK3CD	NRAS	4444876	4443345	9606.ENSP00000366563	9606.ENSP00000358548	0.061	0.809	0.8	0	0.96
ACVRL1	TGFBR2	4445807	4442197	9606.ENSP00000373574	9606.ENSP00000351905	0.09	0.596	0.9	0	0.96
VPS37C	TSG101	4437796	4434200	9606.ENSP00000301765	9606.ENSP00000251968	0.105	0.599	0.9	0	0.96
MMP14	MMP2	4438391	4433061	9606.ENSP00000308208	9606.ENSP00000219070	0.421	0.379	0.9	0	0.96
ITGA6	ITGB1	4447442	4446489	9606.ENSP00000386896	9606.ENSP00000379350	0.094	0.599	0.9	0	0.96
RPTOR	RPS6KB1	4438309	4433324	9606.ENSP00000307272	9606.ENSP00000225577	0.132	0.577	0.9	0	0.96
ITGB1	ITGA3	4446489	4432576	9606.ENSP00000379350	9606.ENSP00000007722	0.097	0.599	0.9	0	0.96
SOS1	EGFR	4447527	4436186	9606.ENSP00000387784	9606.ENSP00000275493	0.061	0.612	0.9	0	0.96
FGF9	FGF20	4445677	4432732	9606.ENSP00000371790	9606.ENSP00000180166	0	0.622	0.9	0	0.96
EPN1	AP2A1	4448405	4442199	9606.ENSP00000406209	9606.ENSP00000351926	0.189	0.556	0.9	0	0.96
NCK2	WASL	4433581	4433261	9606.ENSP00000233154	9606.ENSP00000223023	0.061	0.608	0.9	0	0.96
ITSN1	DNM1	4445530	4444057	9606.ENSP00000370719	9606.ENSP00000362014	0.097	0.599	0.9	0	0.96
ITSN1	RAC1	4445530	4441834	9606.ENSP00000370719	9606.ENSP00000348461	0	0.621	0.9	0	0.96
FGFR3	FGF20	4440994	4432732	9606.ENSP00000339824	9606.ENSP00000180166	0.063	0.617	0.9	0	0.96
FGF12	CALM2	4448693	4436014	9606.ENSP00000413496	9606.ENSP00000272298	0.086	0.958	0	0	0.96
CDC42	PIK3CB	4446990	4436798	9606.ENSP00000383118	9606.ENSP00000289153	0.061	0.809	0.8	0	0.96
LEF1	EP300	4435569	4435224	9606.ENSP00000265165	9606.ENSP00000263253	0.082	0.6	0.9	0	0.96
ABL1	FN1	4443923	4441661	9606.ENSP00000361423	9606.ENSP00000346839	0.069	0.959	0	0	0.96
FGF16	FGFR3	4448063	4440994	9606.ENSP00000399324	9606.ENSP00000339824	0.063	0.617	0.9	0	0.96
CTNND1	CTNNA1	4446884	4438066	9606.ENSP00000382004	9606.ENSP00000304669	0.417	0.383	0.9	0	0.96
ITGB1	ACTN1	4446489	4446270	9606.ENSP00000379350	9606.ENSP00000377941	0.229	0.52	0.9	0	0.959
ULK2	MTOR	4446421	4442490	9606.ENSP00000378914	9606.ENSP00000354558	0.064	0.601	0.9	0	0.959
VAV1	CDC42	4451047	4446990	9606.ENSP00000472929	9606.ENSP00000383118	0.08	0.597	0.9	0	0.959
CDC42	TRIO	4446990	4440942	9606.ENSP00000383118	9606.ENSP00000339299	0	0.608	0.9	0	0.959
CLTC	EPS15	4451404	4443804	9606.ENSP00000479606	9606.ENSP00000360798	0.184	0.543	0.9	0	0.959
ITGB1	ITGA9	4446489	4435491	9606.ENSP00000379350	9606.ENSP00000264741	0.062	0.599	0.9	0	0.959
EIF4E	EIF4B	4449328	4447567	9606.ENSP00000425561	9606.ENSP00000388806	0.218	0.521	0.9	0	0.959
EIF4EBP1	EIF4E1B	4441074	4439629	9606.ENSP00000340691	9606.ENSP00000323714	0	0.805	0.8	0	0.959
PPBP	CXCL6	4437223	4433365	9606.ENSP00000296028	9606.ENSP00000226317	0.228	0.523	0.9	0	0.959
ITGB3	ITGA4	4450406	4446627	9606.ENSP00000452786	9606.ENSP00000380227	0.117	0.575	0.9	0	0.959
CLTC	EPN1	4451404	4448405	9606.ENSP00000479606	9606.ENSP00000406209	0.062	0.6	0.9	0	0.959
JAM2	JAM3	4447014	4437536	9606.ENSP00000383376	9606.ENSP00000299106	0.078	0.591	0.9	0	0.959
VPS36	TSG101	4444994	4434200	9606.ENSP00000367299	9606.ENSP00000251968	0.106	0.587	0.9	0	0.959
EPN1	AP2A2	4448405	4439946	9606.ENSP00000406209	9606.ENSP00000327694	0.173	0.551	0.9	0	0.959
FGF12	CALM3	4448693	4436903	9606.ENSP00000413496	9606.ENSP00000291295	0.063	0.958	0	0	0.959
CHMP1B	CHMP2B	4449621	4435315	9606.ENSP00000432279	9606.ENSP00000263780	0.133	0.57	0.9	0	0.959
JAK1	STAT5A	4441317	4441128	9606.ENSP00000343204	9606.ENSP00000341208	0.059	0.606	0.9	0	0.959
PPP3CA	CALM3	4446333	4436903	9606.ENSP00000378323	9606.ENSP00000291295	0.063	0.958	0	0	0.959
MTOR	TSC2	4442490	4433091	9606.ENSP00000354558	9606.ENSP00000219476	0.081	0.597	0.9	0	0.959
CCL20	CXCL11	4442174	4438264	9606.ENSP00000351671	9606.ENSP00000306884	0.088	0.594	0.9	0	0.959
ITGA4	ITGB1	4446627	4446489	9606.ENSP00000380227	9606.ENSP00000379350	0.062	0.599	0.9	0	0.959
VEGFA	NRP1	4451310	4435594	9606.ENSP00000478570	9606.ENSP00000265371	0.061	0.599	0.9	0	0.959
ITGA7	ITGB1	4450383	4446489	9606.ENSP00000452120	9606.ENSP00000379350	0.063	0.599	0.9	0	0.959
RPS6KA1	PDPK1	4449746	4441403	9606.ENSP00000435412	9606.ENSP00000344220	0	0.597	0.9	0	0.958
EPS15	DAB2	4443804	4438856	9606.ENSP00000360798	9606.ENSP00000313391	0.061	0.593	0.9	0	0.958
DAPK1	CALM2	4447310	4436014	9606.ENSP00000386135	9606.ENSP00000272298	0	0.958	0	0	0.958
SMURF1	SMAD3	4442504	4440414	9606.ENSP00000354621	9606.ENSP00000332973	0.06	0.598	0.9	0	0.958
CYBB	NCF2	4445083	4442905	9606.ENSP00000367851	9606.ENSP00000356505	0.384	0.379	0.9	0	0.958
GNB1	GNA12	4451621	4436183	9606.ENSP00000481878	9606.ENSP00000275364	0.133	0.563	0.9	0	0.958
PIK3R5	PIK3CG	4447768	4442215	9606.ENSP00000392812	9606.ENSP00000352121	0.165	0.538	0.9	0	0.958
SMURF2	SMAD2	4435082	4435021	9606.ENSP00000262435	9606.ENSP00000262160	0.049	0.598	0.9	0	0.958
MAPK9	CDC42	4447857	4446990	9606.ENSP00000394560	9606.ENSP00000383118	0.077	0.587	0.9	0	0.958
AP2B1	CLTB	4451722	4438496	9606.ENSP00000482835	9606.ENSP00000309415	0.062	0.59	0.9	0	0.958
GRB2	FYN	4446042	4441647	9606.ENSP00000376345	9606.ENSP00000346671	0.109	0.575	0.9	0	0.958
VAV2	RAC1	4443825	4441834	9606.ENSP00000360916	9606.ENSP00000348461	0.062	0.597	0.9	0	0.958
SMAD3	SMURF2	4440414	4435082	9606.ENSP00000332973	9606.ENSP00000262435	0.059	0.598	0.9	0	0.958
HDAC1	EP300	4444211	4435224	9606.ENSP00000362649	9606.ENSP00000263253	0.064	0.595	0.9	0	0.958
PDE4B	PRKACA	4440326	4438521	9606.ENSP00000332116	9606.ENSP00000309591	0.148	0.546	0.9	0	0.958
MLLT4	NRAS	4445990	4443345	9606.ENSP00000375960	9606.ENSP00000358548	0	0.801	0.8	0	0.958
CTBP2	CTBP1	4438729	4436892	9606.ENSP00000311825	9606.ENSP00000290921	0.075	0.59	0.9	0	0.958
BRAF	MAPK3	4436778	4435180	9606.ENSP00000288602	9606.ENSP00000263025	0.064	0.591	0.9	0	0.958
GNAT2	GNB4	4434167	4433561	9606.ENSP00000251337	9606.ENSP00000232564	0.123	0.556	0.9	0	0.957
ARHGAP35	RAC1	4447259	4441834	9606.ENSP00000385720	9606.ENSP00000348461	0.06	0.581	0.9	0	0.957
COL4A1	COL1A2	4444632	4437383	9606.ENSP00000364979	9606.ENSP00000297268	0.566	0.093	0.9	0	0.957
PDGFA	PDGFRA	4441629	4434540	9606.ENSP00000346508	9606.ENSP00000257290	0	0.59	0.9	0	0.957
HRAS	GRB2	4448459	4446042	9606.ENSP00000407586	9606.ENSP00000376345	0.089	0.573	0.9	0	0.957
WNT7A	WNT5A	4436613	4435460	9606.ENSP00000285018	9606.ENSP00000264634	0	0.588	0.9	0	0.957
CALM2	DAPK2	4436014	4434976	9606.ENSP00000272298	9606.ENSP00000261891	0	0.957	0	0	0.957
ITGB1	VCL	4446489	4432848	9606.ENSP00000379350	9606.ENSP00000211998	0.257	0.479	0.9	0	0.957
GNB4	GNAT1	4433561	4433558	9606.ENSP00000232564	9606.ENSP00000232461	0.123	0.556	0.9	0	0.957
NFATC2	MAPK8	4446486	4446429	9606.ENSP00000379330	9606.ENSP00000378974	0	0.595	0.9	0	0.957
PTCH2	IHH	4443894	4437184	9606.ENSP00000361266	9606.ENSP00000295731	0.063	0.587	0.9	0	0.957
ARHGAP35	CDC42	4447259	4446990	9606.ENSP00000385720	9606.ENSP00000383118	0.062	0.581	0.9	0	0.957
KDR	PLCG1	4435337	4433874	9606.ENSP00000263923	9606.ENSP00000244007	0	0.594	0.9	0	0.957
CALM3	DAPK2	4436903	4434976	9606.ENSP00000291295	9606.ENSP00000261891	0	0.957	0	0	0.957
WNT4	WNT5A	4436841	4435460	9606.ENSP00000290167	9606.ENSP00000264634	0	0.588	0.9	0	0.957
MAPK14	NFKBIA	4433482	4432983	9606.ENSP00000229795	9606.ENSP00000216797	0	0.593	0.9	0	0.957
CLTB	AP2M1	4438496	4436990	9606.ENSP00000309415	9606.ENSP00000292807	0.17	0.534	0.9	0	0.957
CTNNA2	VCL	4447148	4432848	9606.ENSP00000384638	9606.ENSP00000211998	0.064	0.789	0.8	0	0.957
PTCH2	SHH	4443894	4437380	9606.ENSP00000361266	9606.ENSP00000297261	0.064	0.587	0.9	0	0.957
CHMP2A	VPS28	4450905	4444877	9606.ENSP00000469240	9606.ENSP00000366565	0.518	0.189	0.9	0	0.957
GNB2	GNAT2	4438114	4434167	9606.ENSP00000305260	9606.ENSP00000251337	0.123	0.556	0.9	0	0.957
PTCH2	DHH	4443894	4435735	9606.ENSP00000361266	9606.ENSP00000266991	0.063	0.587	0.9	0	0.957
ITSN1	AP2M1	4445530	4436990	9606.ENSP00000370719	9606.ENSP00000292807	0	0.59	0.9	0	0.957
PTCH1	DHH	4440350	4435735	9606.ENSP00000332353	9606.ENSP00000266991	0.063	0.587	0.9	0	0.957
BIRC2	CASP9	4451224	4440164	9606.ENSP00000477613	9606.ENSP00000330237	0	0.591	0.9	0	0.957
GNB2	GNAT1	4438114	4433558	9606.ENSP00000305260	9606.ENSP00000232461	0.123	0.556	0.9	0	0.957
PTCH1	IHH	4440350	4437184	9606.ENSP00000332353	9606.ENSP00000295731	0.063	0.587	0.9	0	0.957
RGS6	GNB5	4450338	4434958	9606.ENSP00000451030	9606.ENSP00000261837	0.062	0.574	0.9	0	0.956
CALM1	CALM2	4441930	4436014	9606.ENSP00000349467	9606.ENSP00000272298	0.111	0.953	0	0	0.956
HIF3A	ARNT	4444916	4442141	9606.ENSP00000366898	9606.ENSP00000351407	0	0.586	0.9	0	0.956
BCL2	BAX	4446777	4437004	9606.ENSP00000381185	9606.ENSP00000293288	0	0.58	0.9	0	0.956
GNAI2	CXCR5	4438833	4436951	9606.ENSP00000312999	9606.ENSP00000292174	0	0.586	0.9	0	0.956
FZD6	WNT4	4442163	4436841	9606.ENSP00000351605	9606.ENSP00000290167	0.061	0.57	0.9	0	0.956
CDC42	MAPK8	4446990	4446429	9606.ENSP00000383118	9606.ENSP00000378974	0.063	0.574	0.9	0	0.956
ELK1	MAPK3	4451738	4435180	9606.ENSP00000483056	9606.ENSP00000263025	0	0.58	0.9	0	0.956
BMPR1B	BMPR2	4448203	4444419	9606.ENSP00000401907	9606.ENSP00000363708	0.063	0.576	0.9	0	0.956
RALGDS	NRAS	4443871	4443345	9606.ENSP00000361120	9606.ENSP00000358548	0.061	0.571	0.9	0	0.956
CASP9	BIRC3	4440164	4435265	9606.ENSP00000330237	9606.ENSP00000263464	0	0.584	0.9	0	0.956
JAK1	STAT5B	4441317	4437006	9606.ENSP00000343204	9606.ENSP00000293328	0.086	0.564	0.9	0	0.956
FOXO1	EP300	4445233	4435224	9606.ENSP00000368880	9606.ENSP00000263253	0.063	0.573	0.9	0	0.956
RALB	RALBP1	4436035	4432603	9606.ENSP00000272519	9606.ENSP00000019317	0	0.793	0.8	0	0.956
MLLT4	RAP1A	4445990	4443371	9606.ENSP00000375960	9606.ENSP00000358723	0	0.583	0.9	0	0.956
CLTC	AP2A1	4451404	4442199	9606.ENSP00000479606	9606.ENSP00000351926	0.259	0.456	0.9	0	0.956
EPN1	EPS15	4448405	4443804	9606.ENSP00000406209	9606.ENSP00000360798	0.09	0.564	0.9	0	0.956
BMPR2	BMPR1A	4444419	4443868	9606.ENSP00000363708	9606.ENSP00000361107	0.063	0.576	0.9	0	0.956
CALM1	DAPK2	4441930	4434976	9606.ENSP00000349467	9606.ENSP00000261891	0	0.956	0	0	0.956
SH3GL2	DNM1	4445424	4444057	9606.ENSP00000369981	9606.ENSP00000362014	0.199	0.499	0.9	0	0.956
FOXO1	CREBBP	4445233	4435065	9606.ENSP00000368880	9606.ENSP00000262367	0.062	0.573	0.9	0	0.956
CHMP3	CHMP2B	4448368	4435315	9606.ENSP00000405575	9606.ENSP00000263780	0.085	0.564	0.9	0	0.956
CDH5	KDR	4441389	4435337	9606.ENSP00000344115	9606.ENSP00000263923	0.231	0.472	0.9	0	0.955
EP300	RARA	4435224	4434338	9606.ENSP00000263253	9606.ENSP00000254066	0	0.574	0.9	0	0.955
STAT1	EP300	4442456	4435224	9606.ENSP00000354394	9606.ENSP00000263253	0.061	0.568	0.9	0	0.955
ARHGEF11	RHOB	4443061	4436010	9606.ENSP00000357177	9606.ENSP00000272233	0.061	0.564	0.9	0	0.955
RHOG	TRIO	4440958	4440942	9606.ENSP00000339467	9606.ENSP00000339299	0	0.575	0.9	0	0.955
CALM1	CALM3	4441930	4436903	9606.ENSP00000349467	9606.ENSP00000291295	0.081	0.953	0	0	0.955
JAK1	EGFR	4441317	4436186	9606.ENSP00000343204	9606.ENSP00000275493	0	0.573	0.9	0	0.955
EPAS1	EGLN3	4435307	4434133	9606.ENSP00000263734	9606.ENSP00000250457	0	0.576	0.9	0	0.955
AR	EP300	4444436	4435224	9606.ENSP00000363822	9606.ENSP00000263253	0	0.574	0.9	0	0.955
ESR1	CREBBP	4448358	4435065	9606.ENSP00000405330	9606.ENSP00000262367	0	0.574	0.9	0	0.955
HIF3A	CREBBP	4444916	4435065	9606.ENSP00000366898	9606.ENSP00000262367	0	0.576	0.9	0	0.955
FZD9	WNT2	4441555	4435608	9606.ENSP00000345785	9606.ENSP00000265441	0.05	0.57	0.9	0	0.955
GRB2	VAV2	4446042	4443825	9606.ENSP00000376345	9606.ENSP00000360916	0	0.568	0.9	0	0.955
CRKL	PDGFRA	4441611	4434540	9606.ENSP00000346300	9606.ENSP00000257290	0.049	0.567	0.9	0	0.955
ACVRL1	ACVR2A	4445807	4433799	9606.ENSP00000373574	9606.ENSP00000241416	0.063	0.559	0.9	0	0.955
RGS19	GNAI2	4446363	4438833	9606.ENSP00000378483	9606.ENSP00000312999	0.12	0.535	0.9	0	0.955
FZD7	WNT3	4436663	4433316	9606.ENSP00000286201	9606.ENSP00000225512	0.049	0.57	0.9	0	0.955
ITGB2	CYBB	4446737	4445083	9606.ENSP00000380948	9606.ENSP00000367851	0.577	0	0.9	0	0.955
HIF3A	EP300	4444916	4435224	9606.ENSP00000366898	9606.ENSP00000263253	0	0.576	0.9	0	0.955
DCC	TRIO	4447588	4440942	9606.ENSP00000389140	9606.ENSP00000339299	0.061	0.565	0.9	0	0.955
CBL	BLK	4435363	4434678	9606.ENSP00000264033	9606.ENSP00000259089	0	0.57	0.9	0	0.955
HIF1A	EGLN3	4449842	4434133	9606.ENSP00000437955	9606.ENSP00000250457	0	0.576	0.9	0	0.955
CCL25	PF4	4445907	4437224	9606.ENSP00000375086	9606.ENSP00000296029	0.055	0.564	0.9	0	0.955
RAB5A	ZFYVE20	4436053	4434318	9606.ENSP00000273047	9606.ENSP00000253699	0.061	0.562	0.9	0	0.955
ARHGEF12	RHOB	4446736	4436010	9606.ENSP00000380942	9606.ENSP00000272233	0.061	0.564	0.9	0	0.955
SH3GL2	DNM3	4445424	4442948	9606.ENSP00000369981	9606.ENSP00000356705	0.232	0.466	0.9	0	0.955
CDK1	HSP90AA1	4446389	4440643	9606.ENSP00000378699	9606.ENSP00000335153	0.088	0.55	0.9	0	0.955
VAV1	HCK	4451047	4450141	9606.ENSP00000472929	9606.ENSP00000444986	0.225	0.467	0.9	0	0.955
AR	CREBBP	4444436	4435065	9606.ENSP00000363822	9606.ENSP00000262367	0	0.574	0.9	0	0.955
LCK	CBL	4440823	4435363	9606.ENSP00000337825	9606.ENSP00000264033	0	0.57	0.9	0	0.955
VEGFA	FLT1	4451310	4436489	9606.ENSP00000478570	9606.ENSP00000282397	0.061	0.556	0.9	0	0.954
GHR	STAT5A	4451768	4441128	9606.ENSP00000483403	9606.ENSP00000341208	0	0.56	0.9	0	0.954
HLA-DRA	HLA-DQA2	4446403	4444477	9606.ENSP00000378786	9606.ENSP00000364076	0.564	0	0.9	0	0.954
HCK	ITGAM	4450141	4449997	9606.ENSP00000444986	9606.ENSP00000441691	0.54	0.084	0.9	0	0.954
TGFB2	APP	4442765	4436608	9606.ENSP00000355896	9606.ENSP00000284981	0.116	0.524	0.9	0	0.954
HIF3A	VHL	4444916	4434489	9606.ENSP00000366898	9606.ENSP00000256474	0	0.559	0.9	0	0.954
CHMP6	CHMP4C	4439132	4437381	9606.ENSP00000317468	9606.ENSP00000297265	0.064	0.55	0.9	0	0.954
BCAR1	CRKL	4447708	4441611	9606.ENSP00000391669	9606.ENSP00000346300	0.062	0.557	0.9	0	0.954
CDC42	ARHGEF4	4446990	4439086	9606.ENSP00000383118	9606.ENSP00000316845	0	0.565	0.9	0	0.954
GNAI3	RGS7	4443410	4442695	9606.ENSP00000358867	9606.ENSP00000355523	0.064	0.551	0.9	0	0.954
ITGAM	CYBB	4449997	4445083	9606.ENSP00000441691	9606.ENSP00000367851	0.56	0	0.9	0	0.954
MSH3	RPA1	4435554	4434378	9606.ENSP00000265081	9606.ENSP00000254719	0.2	0.479	0.9	0	0.954
CLTCL1	ARRB1	4449978	4448521	9606.ENSP00000441158	9606.ENSP00000409581	0	0.561	0.9	0	0.954
HLA-DPA1	HLA-DRA	4447805	4446403	9606.ENSP00000393566	9606.ENSP00000378786	0.56	0	0.9	0	0.954
ITGB3	ITGA8	4450406	4445000	9606.ENSP00000452786	9606.ENSP00000367316	0.062	0.556	0.9	0	0.954
AMHR2	AMH	4434576	4433167	9606.ENSP00000257863	9606.ENSP00000221496	0.061	0.55	0.9	0	0.954
DVL1	AXIN1	4445130	4435059	9606.ENSP00000368169	9606.ENSP00000262320	0.122	0.524	0.9	0	0.954
CLTCL1	ARRB2	4449978	4448286	9606.ENSP00000441158	9606.ENSP00000403701	0	0.561	0.9	0	0.954
PPP1CA	PPP2R1A	4439814	4439716	9606.ENSP00000326031	9606.ENSP00000324804	0.4	0.296	0.9	0	0.954
ARHGEF3	RHOB	4441113	4436010	9606.ENSP00000341071	9606.ENSP00000272233	0	0.551	0.9	0	0.953
CXCL9	CCL19	4442567	4438451	9606.ENSP00000354901	9606.ENSP00000308815	0.552	0	0.9	0	0.953
CSF2RB	IL3RA	4447068	4439962	9606.ENSP00000384053	9606.ENSP00000327890	0.237	0.433	0.9	0	0.953
CXCL1	CCL20	4446449	4442174	9606.ENSP00000379110	9606.ENSP00000351671	0.553	0	0.9	0	0.953
ITGB1	ITGA11	4446489	4439912	9606.ENSP00000379350	9606.ENSP00000327290	0.062	0.548	0.9	0	0.953
PTPRC	CD4	4448605	4432588	9606.ENSP00000411355	9606.ENSP00000011653	0.304	0.379	0.9	0	0.953
NEDD4	SMURF2	4449308	4435082	9606.ENSP00000424827	9606.ENSP00000262435	0.061	0.542	0.9	0	0.953
IL1R2	IL1A	4440220	4435240	9606.ENSP00000330959	9606.ENSP00000263339	0.067	0.544	0.9	0	0.953
CHMP1B	VPS4A	4449621	4434398	9606.ENSP00000432279	9606.ENSP00000254950	0.191	0.736	0.8	0	0.953
CCL20	CXCL8	4442174	4438229	9606.ENSP00000351671	9606.ENSP00000306512	0.552	0	0.9	0	0.953
MAPK9	TRAF2	4447857	4434026	9606.ENSP00000394560	9606.ENSP00000247668	0.063	0.544	0.9	0	0.953
PTPRC	LCK	4448605	4440823	9606.ENSP00000411355	9606.ENSP00000337825	0.194	0.472	0.9	0	0.953
TRAF3	TRAF2	4450450	4434026	9606.ENSP00000454207	9606.ENSP00000247668	0.061	0.543	0.9	0	0.953
PPARD	CREBBP	4438644	4435065	9606.ENSP00000310928	9606.ENSP00000262367	0	0.553	0.9	0	0.953
ITGB1	ITGA10	4446489	4443295	9606.ENSP00000379350	9606.ENSP00000358310	0.062	0.548	0.9	0	0.953
MTOR	PRKAA1	4442490	4441594	9606.ENSP00000354558	9606.ENSP00000346148	0.062	0.548	0.9	0	0.953
ITGB3	PTK2B	4450406	4446690	9606.ENSP00000452786	9606.ENSP00000380638	0.1	0.523	0.9	0	0.953
CLTB	CLTA	4438496	4433816	9606.ENSP00000309415	9606.ENSP00000242285	0.045	0.551	0.9	0	0.953
PDPK1	PRKCE	4441403	4438196	9606.ENSP00000344220	9606.ENSP00000306124	0.063	0.544	0.9	0	0.953
CCR7	S1PR4	4433992	4433972	9606.ENSP00000246657	9606.ENSP00000246115	0.551	0	0.9	0	0.953
CDC42	RAP1B	4446990	4434137	9606.ENSP00000383118	9606.ENSP00000250559	0.149	0.493	0.9	0	0.953
ITGB1	ITGA1	4446489	4436503	9606.ENSP00000379350	9606.ENSP00000282588	0.062	0.548	0.9	0	0.953
LCK	STAT3	4440823	4435468	9606.ENSP00000337825	9606.ENSP00000264657	0	0.555	0.9	0	0.953
XCL2	XCL1	4442964	4442963	9606.ENSP00000356793	9606.ENSP00000356792	0.558	0	0.9	0	0.953
AP2A2	ARFGAP1	4439946	4438945	9606.ENSP00000327694	9606.ENSP00000314615	0.097	0.529	0.9	0	0.953
PIK3R1	HRAS	4449428	4448459	9606.ENSP00000428056	9606.ENSP00000407586	0	0.555	0.9	0	0.953
CUL2	COPS5	4450135	4442056	9606.ENSP00000444856	9606.ENSP00000350512	0.105	0.522	0.9	0	0.953
FGFR3	FGF23	4440994	4433694	9606.ENSP00000339824	9606.ENSP00000237837	0.049	0.549	0.9	0	0.953
GLI2	STK36	4447656	4437180	9606.ENSP00000390436	9606.ENSP00000295709	0.061	0.543	0.9	0	0.953
ITGB1	ACTN4	4446489	4434247	9606.ENSP00000379350	9606.ENSP00000252699	0.089	0.52	0.9	0	0.952
STAT1	KIT	4442456	4436763	9606.ENSP00000354394	9606.ENSP00000288135	0	0.54	0.9	0	0.952
AP2A2	CLTB	4439946	4438496	9606.ENSP00000327694	9606.ENSP00000309415	0.061	0.534	0.9	0	0.952
GRB2	FGFR3	4446042	4440994	9606.ENSP00000376345	9606.ENSP00000339824	0	0.542	0.9	0	0.952
MAP3K14	MAPK3	4451706	4435180	9606.ENSP00000482657	9606.ENSP00000263025	0.055	0.537	0.9	0	0.952
IGFBP3	FN1	4445494	4441661	9606.ENSP00000370473	9606.ENSP00000346839	0.303	0.379	0.9	0	0.952
FGF19	FGFR4	4437066	4436963	9606.ENSP00000294312	9606.ENSP00000292408	0.076	0.525	0.9	0	0.952
STK4	CASP3	4444028	4438651	9606.ENSP00000361892	9606.ENSP00000311032	0.062	0.537	0.9	0	0.952
CXCL12	CCL20	4446453	4442174	9606.ENSP00000379140	9606.ENSP00000351671	0	0.546	0.9	0	0.952
MSH3	MLH1	4435554	4433549	9606.ENSP00000265081	9606.ENSP00000231790	0.155	0.479	0.9	0	0.952
VAV1	LCK	4451047	4440823	9606.ENSP00000472929	9606.ENSP00000337825	0.172	0.467	0.9	0	0.952
SMURF1	SMAD2	4442504	4435021	9606.ENSP00000354621	9606.ENSP00000262160	0.049	0.543	0.9	0	0.952
GNAI3	RGS20	4443410	4437390	9606.ENSP00000358867	9606.ENSP00000297313	0.064	0.535	0.9	0	0.952
AP2A1	CLTB	4442199	4438496	9606.ENSP00000351926	9606.ENSP00000309415	0.063	0.538	0.9	0	0.952
PDGFRB	NCK2	4434952	4433581	9606.ENSP00000261799	9606.ENSP00000233154	0	0.542	0.9	0	0.952
CBL	PIK3R2	4435363	4433214	9606.ENSP00000264033	9606.ENSP00000222254	0.063	0.537	0.9	0	0.952
ATM	MSH2	4436300	4433580	9606.ENSP00000278616	9606.ENSP00000233146	0.062	0.529	0.9	0	0.952
HIF3A	EGLN3	4444916	4434133	9606.ENSP00000366898	9606.ENSP00000250457	0	0.547	0.9	0	0.952
CCL11	CCR5	4437839	4436956	9606.ENSP00000302234	9606.ENSP00000292303	0.087	0.52	0.9	0	0.952
FZD1	WNT5A	4436750	4435460	9606.ENSP00000287934	9606.ENSP00000264634	0.083	0.524	0.9	0	0.952
CCL19	CCL21	4438451	4434713	9606.ENSP00000308815	9606.ENSP00000259607	0.547	0	0.9	0	0.952
BMPR1B	BMP7	4448203	4446466	9606.ENSP00000401907	9606.ENSP00000379204	0	0.541	0.9	0	0.952
PPP2R1A	AXIN1	4439716	4435059	9606.ENSP00000324804	9606.ENSP00000262320	0.063	0.537	0.9	0	0.952
PRKCZ	GSK3B	4445078	4439717	9606.ENSP00000367830	9606.ENSP00000324806	0.061	0.535	0.9	0	0.952
CBL	PLCG1	4435363	4433874	9606.ENSP00000264033	9606.ENSP00000244007	0	0.544	0.9	0	0.952
CCL3L3	CCL3	4451503	4451253	9606.ENSP00000480558	9606.ENSP00000477908	0.771	0	0.8	0	0.952
HDAC1	LEF1	4444211	4435569	9606.ENSP00000362649	9606.ENSP00000265165	0.064	0.533	0.9	0	0.952
HIF3A	EGLN1	4444916	4442711	9606.ENSP00000366898	9606.ENSP00000355601	0	0.547	0.9	0	0.952
PRKCZ	PARD3	4445078	4444452	9606.ENSP00000367830	9606.ENSP00000363921	0	0.54	0.9	0	0.952
PPP2CA	AXIN1	4448965	4435059	9606.ENSP00000418447	9606.ENSP00000262320	0.061	0.534	0.9	0	0.952
EPS15	AP2S1	4443804	4435230	9606.ENSP00000360798	9606.ENSP00000263270	0.063	0.538	0.9	0	0.952
RGS19	GNAI3	4446363	4443410	9606.ENSP00000378483	9606.ENSP00000358867	0.064	0.535	0.9	0	0.952
BMP7	ACVR1	4446466	4435284	9606.ENSP00000379204	9606.ENSP00000263640	0	0.546	0.9	0	0.952
NCK1	PDGFRB	4448885	4434952	9606.ENSP00000417273	9606.ENSP00000261799	0	0.542	0.9	0	0.952
FN1	TNC	4441661	4435562	9606.ENSP00000346839	9606.ENSP00000265131	0.296	0.379	0.9	0	0.952
ACVR2B	SMAD2	4441037	4435021	9606.ENSP00000340361	9606.ENSP00000262160	0.086	0.524	0.9	0	0.952
VAV2	RHOG	4443825	4440958	9606.ENSP00000360916	9606.ENSP00000339467	0.088	0.525	0.9	0	0.952
ACVRL1	TGFB1	4445807	4433189	9606.ENSP00000373574	9606.ENSP00000221930	0	0.541	0.9	0	0.952
PIK3R6	PIK3R5	4451458	4447768	9606.ENSP00000480157	9606.ENSP00000392812	0.403	0.263	0.9	0	0.952
FYN	PIK3R3	4441647	4435132	9606.ENSP00000346671	9606.ENSP00000262741	0.055	0.535	0.9	0	0.952
ACVR1B	INHBA	4450048	4433812	9606.ENSP00000442656	9606.ENSP00000242208	0	0.541	0.9	0	0.952
PLCG2	PDGFRB	4451677	4434952	9606.ENSP00000482457	9606.ENSP00000261799	0.061	0.767	0.8	0	0.952
VPS4A	CHMP5	4434398	4433286	9606.ENSP00000254950	9606.ENSP00000223500	0.176	0.465	0.9	0	0.952
GNAI3	RGS18	4443410	4442889	9606.ENSP00000358867	9606.ENSP00000356430	0.064	0.535	0.9	0	0.952
EGLN2	HIF3A	4450925	4444916	9606.ENSP00000469686	9606.ENSP00000366898	0	0.547	0.9	0	0.952
PIK3R1	KIT	4449428	4436763	9606.ENSP00000428056	9606.ENSP00000288135	0	0.541	0.9	0	0.952
WNT5A	WNT16	4435460	4433230	9606.ENSP00000264634	9606.ENSP00000222462	0	0.547	0.9	0	0.952
GRB2	RET	4446042	4441779	9606.ENSP00000376345	9606.ENSP00000347942	0	0.543	0.9	0	0.952
GHR	STAT5B	4451768	4437006	9606.ENSP00000483403	9606.ENSP00000293328	0	0.541	0.9	0	0.952
PIK3R1	PTPN11	4449428	4441096	9606.ENSP00000428056	9606.ENSP00000340944	0.063	0.528	0.9	0	0.951
LTA	TNF	4448275	4448041	9606.ENSP00000403495	9606.ENSP00000398698	0.282	0.379	0.9	0	0.951
FZD1	WNT2	4436750	4435608	9606.ENSP00000287934	9606.ENSP00000265441	0.061	0.524	0.9	0	0.951
NCF1	PAK1	4436815	4436295	9606.ENSP00000289473	9606.ENSP00000278568	0.063	0.525	0.9	0	0.951
INHBB	ACVR2A	4437136	4433799	9606.ENSP00000295228	9606.ENSP00000241416	0	0.537	0.9	0	0.951
ERBB3	PIK3R2	4435741	4433214	9606.ENSP00000267101	9606.ENSP00000222254	0	0.765	0.8	0	0.951
SRC	CBL	4444215	4435363	9606.ENSP00000362680	9606.ENSP00000264033	0.061	0.521	0.9	0	0.951
JAK1	PTPN11	4441317	4441096	9606.ENSP00000343204	9606.ENSP00000340944	0.062	0.523	0.9	0	0.951
GNAI2	GNAO1	4438833	4435094	9606.ENSP00000312999	9606.ENSP00000262494	0	0.538	0.9	0	0.951
HCK	PIK3R3	4450141	4435132	9606.ENSP00000444986	9606.ENSP00000262741	0	0.535	0.9	0	0.951
GNAQ	RGS2	4436680	4433652	9606.ENSP00000286548	9606.ENSP00000235382	0.064	0.521	0.9	0	0.951
CHMP2B	CHMP5	4435315	4433286	9606.ENSP00000263780	9606.ENSP00000223500	0.337	0.328	0.9	0	0.951
PPP2CA	PPP1CA	4448965	4439814	9606.ENSP00000418447	9606.ENSP00000326031	0.213	0.432	0.9	0	0.951
PTK2B	SRC	4446690	4444215	9606.ENSP00000380638	9606.ENSP00000362680	0.062	0.521	0.9	0	0.951
EIF4E	RPS6	4449328	4445386	9606.ENSP00000425561	9606.ENSP00000369757	0.177	0.456	0.9	0	0.951
CLTC	AP2A2	4451404	4439946	9606.ENSP00000479606	9606.ENSP00000327694	0.236	0.416	0.9	0	0.951
TGFBR1	SMURF2	4444485	4435082	9606.ENSP00000364133	9606.ENSP00000262435	0.062	0.521	0.9	0	0.951
CASP3	MAPK14	4438651	4433482	9606.ENSP00000311032	9606.ENSP00000229795	0.061	0.521	0.9	0	0.951
SHC1	MET	4448165	4439114	9606.ENSP00000401303	9606.ENSP00000317272	0.062	0.52	0.9	0	0.951
SMAD4	SMURF2	4441161	4435082	9606.ENSP00000341551	9606.ENSP00000262435	0.062	0.527	0.9	0	0.951
CDKN1A	STAT3	4447168	4435468	9606.ENSP00000384849	9606.ENSP00000264657	0.074	0.513	0.9	0	0.951
TNFRSF10B	TNFRSF10A	4436223	4433143	9606.ENSP00000276431	9606.ENSP00000221132	0.069	0.522	0.9	0	0.951
PTEN	PDGFRB	4443848	4434952	9606.ENSP00000361021	9606.ENSP00000261799	0	0.539	0.9	0	0.951
RB1	CCND1	4435747	4433391	9606.ENSP00000267163	9606.ENSP00000227507	0.062	0.522	0.9	0	0.951
RHO	GNGT1	4437258	4434061	9606.ENSP00000296271	9606.ENSP00000248572	0.177	0.459	0.9	0	0.951
SRC	PIK3R3	4444215	4435132	9606.ENSP00000362680	9606.ENSP00000262741	0	0.535	0.9	0	0.951
DAB2	CLTB	4438856	4438496	9606.ENSP00000313391	9606.ENSP00000309415	0	0.532	0.9	0	0.951
TGFBR1	SMAD2	4444485	4435021	9606.ENSP00000364133	9606.ENSP00000262160	0.062	0.522	0.9	0	0.951
ESR1	SRC	4448358	4444215	9606.ENSP00000405330	9606.ENSP00000362680	0.061	0.52	0.9	0	0.951
NEDD4	CBLB	4449308	4435380	9606.ENSP00000424827	9606.ENSP00000264122	0.063	0.525	0.9	0	0.951
SHC1	CSK	4448165	4433108	9606.ENSP00000401303	9606.ENSP00000220003	0.061	0.52	0.9	0	0.951
SHC1	TGFBR2	4448165	4442197	9606.ENSP00000401303	9606.ENSP00000351905	0.072	0.52	0.9	0	0.951
CLTC	AP2M1	4451404	4436990	9606.ENSP00000479606	9606.ENSP00000292807	0.116	0.496	0.9	0	0.951
FZD9	WNT7A	4441555	4436613	9606.ENSP00000345785	9606.ENSP00000285018	0.061	0.522	0.9	0	0.951
PRKCE	MAPK3	4438196	4435180	9606.ENSP00000306124	9606.ENSP00000263025	0.062	0.522	0.9	0	0.951
CBL	PIK3R3	4435363	4435132	9606.ENSP00000264033	9606.ENSP00000262741	0	0.537	0.9	0	0.951
PTK2B	FYN	4446690	4441647	9606.ENSP00000380638	9606.ENSP00000346671	0.062	0.521	0.9	0	0.951
PDGFRB	PDGFRA	4434952	4434540	9606.ENSP00000261799	9606.ENSP00000257290	0.287	0.379	0.9	0	0.951
BMP2	BMPR2	4445120	4444419	9606.ENSP00000368104	9606.ENSP00000363708	0.061	0.528	0.9	0	0.951
ACVR1	INHBA	4435284	4433812	9606.ENSP00000263640	9606.ENSP00000242208	0.057	0.528	0.9	0	0.951
GRIN1	CALM1	4443769	4441930	9606.ENSP00000360608	9606.ENSP00000349467	0.169	0.865	0.6	0	0.951
CTNNA1	EGFR	4438066	4436186	9606.ENSP00000304669	9606.ENSP00000275493	0.077	0.513	0.9	0	0.951
INPP5D	SHC1	4448359	4448165	9606.ENSP00000405338	9606.ENSP00000401303	0.063	0.52	0.9	0	0.951
RAP1A	RASGRP2	4443371	4440908	9606.ENSP00000358723	9606.ENSP00000338864	0	0.524	0.9	0	0.95
NRAS	RASGRP2	4443345	4440908	9606.ENSP00000358548	9606.ENSP00000338864	0	0.524	0.9	0	0.95
MAX	SMAD3	4442149	4440414	9606.ENSP00000351490	9606.ENSP00000332973	0	0.526	0.9	0	0.95
TGFBR2	CBL	4442197	4435363	9606.ENSP00000351905	9606.ENSP00000264033	0	0.521	0.9	0	0.95
TBXA2R	GNAQ	4447795	4436680	9606.ENSP00000393333	9606.ENSP00000286548	0	0.521	0.9	0	0.95
FZD1	WNT3	4436750	4433316	9606.ENSP00000287934	9606.ENSP00000225512	0.049	0.524	0.9	0	0.95
HRAS	RASGRP1	4448459	4438572	9606.ENSP00000407586	9606.ENSP00000310244	0	0.524	0.9	0	0.95
FGR	CBL	4444303	4435363	9606.ENSP00000363117	9606.ENSP00000264033	0	0.521	0.9	0	0.95
LCK	PAG1	4440823	4433123	9606.ENSP00000337825	9606.ENSP00000220597	0	0.52	0.9	0	0.95
TBXA2R	GNAI2	4447795	4438833	9606.ENSP00000393333	9606.ENSP00000312999	0	0.521	0.9	0	0.95
GRB2	PLCG1	4446042	4433874	9606.ENSP00000376345	9606.ENSP00000244007	0.056	0.522	0.9	0	0.95
SHC1	SRC	4448165	4444215	9606.ENSP00000401303	9606.ENSP00000362680	0.052	0.52	0.9	0	0.95
CREBBP	RARA	4435065	4434338	9606.ENSP00000262367	9606.ENSP00000254066	0	0.529	0.9	0	0.95
SHC1	LCK	4448165	4440823	9606.ENSP00000401303	9606.ENSP00000337825	0	0.52	0.9	0	0.95
MAX	MAPK14	4442149	4433482	9606.ENSP00000351490	9606.ENSP00000229795	0	0.527	0.9	0	0.95
RAC1	ELMO1	4441834	4438759	9606.ENSP00000348461	9606.ENSP00000312185	0	0.524	0.9	0	0.95
FZD5	WNT7A	4442500	4436613	9606.ENSP00000354607	9606.ENSP00000285018	0	0.522	0.9	0	0.95
FOXO1	SIRT1	4445233	4432849	9606.ENSP00000368880	9606.ENSP00000212015	0	0.524	0.9	0	0.95
SH3KBP1	CBLB	4446733	4435380	9606.ENSP00000380921	9606.ENSP00000264122	0	0.526	0.9	0	0.95
RASGRP2	KRAS	4440908	4434456	9606.ENSP00000338864	9606.ENSP00000256078	0	0.524	0.9	0	0.95
VPS45	RAB5A	4443263	4436053	9606.ENSP00000358126	9606.ENSP00000273047	0.064	0.511	0.9	0	0.95
GRB2	FLT1	4446042	4436489	9606.ENSP00000376345	9606.ENSP00000282397	0	0.524	0.9	0	0.95
MCF2	CDC42	4449541	4446990	9606.ENSP00000430276	9606.ENSP00000383118	0	0.525	0.9	0	0.95
PLG	KNG1	4438461	4435537	9606.ENSP00000308938	9606.ENSP00000265023	0.262	0.379	0.9	0	0.95
STAT5B	STAT3	4437006	4435468	9606.ENSP00000293328	9606.ENSP00000264657	0.061	0.513	0.9	0	0.95
CYBB	CYBA	4445083	4434915	9606.ENSP00000367851	9606.ENSP00000261623	0.142	0.472	0.9	0	0.95
FN1	HGF	4441661	4433227	9606.ENSP00000346839	9606.ENSP00000222390	0.059	0.518	0.9	0	0.95
RELA	NFKB2	4447098	4443433	9606.ENSP00000384273	9606.ENSP00000358983	0.129	0.472	0.9	0	0.95
ADCYAP1	SCTR	4450674	4432602	9606.ENSP00000462647	9606.ENSP00000019103	0	0.52	0.9	0	0.95
ITSN1	CBL	4445530	4435363	9606.ENSP00000370719	9606.ENSP00000264033	0.051	0.522	0.9	0	0.95
HDAC1	STAT5A	4444211	4441128	9606.ENSP00000362649	9606.ENSP00000341208	0	0.522	0.9	0	0.95
FLT1	CBL	4436489	4435363	9606.ENSP00000282397	9606.ENSP00000264033	0	0.522	0.9	0	0.95
RAC1	PIK3CA	4441834	4435346	9606.ENSP00000348461	9606.ENSP00000263967	0	0.522	0.9	0	0.95
INPP5D	JAK1	4448359	4441317	9606.ENSP00000405338	9606.ENSP00000343204	0	0.525	0.9	0	0.95
SHC1	FYN	4448165	4441647	9606.ENSP00000401303	9606.ENSP00000346671	0	0.52	0.9	0	0.95
GSK3B	CCND1	4439717	4433391	9606.ENSP00000324806	9606.ENSP00000227507	0	0.526	0.9	0	0.95
GNA13	TBXA2R	4448134	4447795	9606.ENSP00000400717	9606.ENSP00000393333	0	0.521	0.9	0	0.95
CBL	KDR	4435363	4435337	9606.ENSP00000264033	9606.ENSP00000263923	0	0.522	0.9	0	0.95
PRKAA1	STK11	4441594	4439722	9606.ENSP00000346148	9606.ENSP00000324856	0	0.522	0.9	0	0.95
NRP2	FLT1	4442374	4436489	9606.ENSP00000353582	9606.ENSP00000282397	0	0.521	0.9	0	0.95
GRB2	KRAS	4446042	4434456	9606.ENSP00000376345	9606.ENSP00000256078	0.089	0.503	0.9	0	0.95
ACVR1B	INHBB	4450048	4437136	9606.ENSP00000442656	9606.ENSP00000295228	0	0.528	0.9	0	0.95
RASGRF2	KRAS	4435553	4434456	9606.ENSP00000265080	9606.ENSP00000256078	0	0.524	0.9	0	0.95
GNB1	TBXA2R	4451621	4447795	9606.ENSP00000481878	9606.ENSP00000393333	0	0.525	0.9	0	0.95
PTPN6	CSF2RB	4447701	4447068	9606.ENSP00000391592	9606.ENSP00000384053	0.26	0.379	0.9	0	0.95
ARF6	RAB11FIP3	4437483	4435054	9606.ENSP00000298316	9606.ENSP00000262305	0	0.522	0.9	0	0.95
ARAF	BRAF	4436849	4436778	9606.ENSP00000290277	9606.ENSP00000288602	0	0.53	0.9	0	0.95
GRB2	JAK1	4446042	4441317	9606.ENSP00000376345	9606.ENSP00000343204	0	0.521	0.9	0	0.95
GRB2	FLT4	4446042	4434983	9606.ENSP00000376345	9606.ENSP00000261937	0	0.524	0.9	0	0.95
ADCYAP1	VIPR1	4450674	4439908	9606.ENSP00000462647	9606.ENSP00000327246	0	0.52	0.9	0	0.95
BMP7	BMPR2	4446466	4444419	9606.ENSP00000379204	9606.ENSP00000363708	0	0.528	0.9	0	0.95
VEGFA	VEGFB	4451310	4438658	9606.ENSP00000478570	9606.ENSP00000311127	0.065	0.514	0.9	0	0.95
AP2B1	CLTC	4451722	4451404	9606.ENSP00000482835	9606.ENSP00000479606	0.152	0.468	0.9	0	0.95
EGFR	CDH1	4436186	4434944	9606.ENSP00000275493	9606.ENSP00000261769	0.062	0.513	0.9	0	0.95
MMP1	MMP3	4439553	4437610	9606.ENSP00000322788	9606.ENSP00000299855	0.529	0	0.9	0	0.95
CCL5	CCL27	4451102	4434715	9606.ENSP00000474412	9606.ENSP00000259631	0	0.525	0.9	0	0.95
SH3KBP1	CBL	4446733	4435363	9606.ENSP00000380921	9606.ENSP00000264033	0	0.526	0.9	0	0.95
CLTC	ITSN1	4451404	4445530	9606.ENSP00000479606	9606.ENSP00000370719	0.109	0.489	0.9	0	0.95
FZD9	WNT1	4441555	4437019	9606.ENSP00000345785	9606.ENSP00000293549	0	0.524	0.9	0	0.95
FYN	PAG1	4441647	4433123	9606.ENSP00000346671	9606.ENSP00000220597	0	0.522	0.9	0	0.95
ARNT2	EPAS1	4438325	4435307	9606.ENSP00000307479	9606.ENSP00000263734	0.061	0.756	0.8	0	0.95
FGFR4	FGF6	4436963	4433431	9606.ENSP00000292408	9606.ENSP00000228837	0	0.525	0.9	0	0.95
PIK3R1	STAT3	4449428	4435468	9606.ENSP00000428056	9606.ENSP00000264657	0	0.513	0.9	0	0.949
BMP7	BMPR1A	4446466	4443868	9606.ENSP00000379204	9606.ENSP00000361107	0	0.518	0.9	0	0.949
APP	TGFB1	4436608	4433189	9606.ENSP00000284981	9606.ENSP00000221930	0	0.513	0.9	0	0.949
TBXA2R	GNG2	4447795	4440566	9606.ENSP00000393333	9606.ENSP00000334448	0	0.514	0.9	0	0.949
IL6ST	LIFR	4445526	4435260	9606.ENSP00000370698	9606.ENSP00000263409	0.115	0.472	0.9	0	0.949
STAT5A	STAT5B	4441128	4437006	9606.ENSP00000341208	9606.ENSP00000293328	0.112	0.472	0.9	0	0.949
PIK3R1	FASLG	4449428	4442944	9606.ENSP00000428056	9606.ENSP00000356694	0	0.513	0.9	0	0.949
MMP9	MMP3	4443919	4437610	9606.ENSP00000361405	9606.ENSP00000299855	0.518	0	0.9	0	0.949
CXCL9	PPBP	4442567	4437223	9606.ENSP00000354901	9606.ENSP00000296028	0	0.517	0.9	0	0.949
CCR5	CCR2	4436956	4436955	9606.ENSP00000292303	9606.ENSP00000292301	0.328	0.305	0.9	0	0.949
AR	KLK3	4444436	4438915	9606.ENSP00000363822	9606.ENSP00000314151	0	0.519	0.9	0	0.949
PPP2R5D	PPP1CA	4448941	4439814	9606.ENSP00000417963	9606.ENSP00000326031	0.105	0.481	0.9	0	0.949
CRKL	EGFR	4441611	4436186	9606.ENSP00000346300	9606.ENSP00000275493	0	0.757	0.8	0	0.949
PPP2CA	WNT1	4448965	4437019	9606.ENSP00000418447	9606.ENSP00000293549	0	0.513	0.9	0	0.949
CCL5	CCR4	4451102	4440381	9606.ENSP00000474412	9606.ENSP00000332659	0.138	0.463	0.9	0	0.949
PLCG2	PLCG1	4451677	4433874	9606.ENSP00000482457	9606.ENSP00000244007	0	0.513	0.9	0	0.949
PRKCE	BRAF	4438196	4436778	9606.ENSP00000306124	9606.ENSP00000288602	0.065	0.875	0.6	0	0.949
EIF4E	MTOR	4449328	4442490	9606.ENSP00000425561	9606.ENSP00000354558	0.062	0.508	0.9	0	0.949
VEGFA	PGF	4451310	4450339	9606.ENSP00000478570	9606.ENSP00000451040	0	0.514	0.9	0	0.949
DNM1	SH3GL3	4444057	4439332	9606.ENSP00000362014	9606.ENSP00000320092	0.116	0.472	0.9	0	0.949
CASP3	CDH1	4438651	4434944	9606.ENSP00000311032	9606.ENSP00000261769	0	0.513	0.9	0	0.949
PRKCZ	F11R	4445078	4443014	9606.ENSP00000367830	9606.ENSP00000357005	0	0.517	0.9	0	0.949
STAT5A	EGFR	4441128	4436186	9606.ENSP00000341208	9606.ENSP00000275493	0.049	0.755	0.8	0	0.949
TGFBR1	SMAD3	4444485	4440414	9606.ENSP00000364133	9606.ENSP00000332973	0.062	0.505	0.9	0	0.949
ATM	MSH6	4436300	4433630	9606.ENSP00000278616	9606.ENSP00000234420	0.095	0.489	0.9	0	0.949
MMP9	MMP1	4443919	4439553	9606.ENSP00000361405	9606.ENSP00000322788	0.518	0	0.9	0	0.949
STAT5B	EGFR	4437006	4436186	9606.ENSP00000293328	9606.ENSP00000275493	0.049	0.755	0.8	0	0.949
CDKN1A	SMAD4	4447168	4441161	9606.ENSP00000384849	9606.ENSP00000341551	0	0.513	0.9	0	0.949
RAC1	NCF1	4441834	4436815	9606.ENSP00000348461	9606.ENSP00000289473	0.061	0.508	0.9	0	0.949
USP8	STAM2	4446553	4435333	9606.ENSP00000379721	9606.ENSP00000263904	0.128	0.472	0.9	0	0.949
RHOG	ELMO1	4440958	4438759	9606.ENSP00000339467	9606.ENSP00000312185	0.061	0.504	0.9	0	0.949
ACVR1B	SMAD2	4450048	4435021	9606.ENSP00000442656	9606.ENSP00000262160	0.062	0.502	0.9	0	0.949
FSHB	GHRHR	4448837	4439339	9606.ENSP00000416606	9606.ENSP00000320180	0.512	0	0.9	0	0.949
ATM	RPA1	4436300	4434378	9606.ENSP00000278616	9606.ENSP00000254719	0	0.516	0.9	0	0.949
PDPK1	PRKCQ	4441403	4435203	9606.ENSP00000344220	9606.ENSP00000263125	0.063	0.495	0.9	0	0.948
EZR	FAS	4442801	4441783	9606.ENSP00000356042	9606.ENSP00000347979	0	0.503	0.9	0	0.948
PLCG2	EGFR	4451677	4436186	9606.ENSP00000482457	9606.ENSP00000275493	0.06	0.749	0.8	0	0.948
TGFB2	TGFBR2	4442765	4442197	9606.ENSP00000355896	9606.ENSP00000351905	0	0.507	0.9	0	0.948
PAK1	MAPK14	4436295	4433482	9606.ENSP00000278568	9606.ENSP00000229795	0.055	0.502	0.9	0	0.948
CCL4	CCR3	4451651	4449993	9606.ENSP00000482259	9606.ENSP00000441600	0.081	0.481	0.9	0	0.948
SP1	EP300	4440095	4435224	9606.ENSP00000329357	9606.ENSP00000263253	0.126	0.454	0.9	0	0.948
AP2B1	EPS15	4451722	4443804	9606.ENSP00000482835	9606.ENSP00000360798	0.094	0.48	0.9	0	0.948
CHMP1B	VPS4B	4449621	4433705	9606.ENSP00000432279	9606.ENSP00000238497	0.184	0.708	0.8	0	0.948
ARRB2	CXCR4	4448286	4447439	9606.ENSP00000403701	9606.ENSP00000386884	0.089	0.477	0.9	0	0.948
HLA-DMB	HLA-DQA2	4448054	4444477	9606.ENSP00000398890	9606.ENSP00000364076	0.352	0.268	0.9	0	0.948
ACVR1B	SMAD3	4450048	4440414	9606.ENSP00000442656	9606.ENSP00000332973	0.062	0.493	0.9	0	0.948
SRC	EFNB1	4444215	4432808	9606.ENSP00000362680	9606.ENSP00000204961	0.108	0.472	0.9	0	0.948
DNM3	SH3GL3	4442948	4439332	9606.ENSP00000356705	9606.ENSP00000320092	0.118	0.466	0.9	0	0.948
PLCG2	HCK	4451677	4450141	9606.ENSP00000482457	9606.ENSP00000444986	0.204	0.4	0.9	0	0.948
ACVRL1	INHBA	4445807	4433812	9606.ENSP00000373574	9606.ENSP00000242208	0	0.503	0.9	0	0.948
ACVR2B	INHBB	4441037	4437136	9606.ENSP00000340361	9606.ENSP00000295228	0	0.502	0.9	0	0.948
ACVRL1	TGFB3	4445807	4433716	9606.ENSP00000373574	9606.ENSP00000238682	0.061	0.492	0.9	0	0.948
TGFBR1	TGFB2	4444485	4442765	9606.ENSP00000364133	9606.ENSP00000355896	0.056	0.497	0.9	0	0.948
HRAS	SRC	4448459	4444215	9606.ENSP00000407586	9606.ENSP00000362680	0.107	0.472	0.9	0	0.948
RAC1	ARHGEF4	4441834	4439086	9606.ENSP00000348461	9606.ENSP00000316845	0	0.506	0.9	0	0.948
TGFBR2	SMAD3	4442197	4440414	9606.ENSP00000351905	9606.ENSP00000332973	0.097	0.477	0.9	0	0.948
SMURF1	SMAD4	4442504	4441161	9606.ENSP00000354621	9606.ENSP00000341551	0.062	0.497	0.9	0	0.948
CYBB	NCF1	4445083	4436815	9606.ENSP00000367851	9606.ENSP00000289473	0.305	0.313	0.9	0	0.948
KDR	FLT4	4435337	4434983	9606.ENSP00000263923	9606.ENSP00000261937	0.093	0.472	0.9	0	0.947
HLA-DPB1	HLA-DRA	4448476	4446403	9606.ENSP00000408146	9606.ENSP00000378786	0.394	0.195	0.9	0	0.947
SHC2	KDR	4435450	4435337	9606.ENSP00000264554	9606.ENSP00000263923	0.088	0.474	0.9	0	0.947
YES1	EGFR	4450671	4436186	9606.ENSP00000462468	9606.ENSP00000275493	0.098	0.46	0.9	0	0.947
BCAR1	SRC	4447708	4444215	9606.ENSP00000391669	9606.ENSP00000362680	0.087	0.472	0.9	0	0.947
PTPN6	LCK	4447701	4440823	9606.ENSP00000391592	9606.ENSP00000337825	0.117	0.457	0.9	0	0.947
GNA13	GNG2	4448134	4440566	9606.ENSP00000400717	9606.ENSP00000334448	0	0.499	0.9	0	0.947
HDAC1	CTBP1	4444211	4436892	9606.ENSP00000362649	9606.ENSP00000290921	0.088	0.472	0.9	0	0.947
HRAS	FYN	4448459	4441647	9606.ENSP00000407586	9606.ENSP00000346671	0.085	0.472	0.9	0	0.947
DNM1	AP2A2	4444057	4439946	9606.ENSP00000362014	9606.ENSP00000327694	0.105	0.459	0.9	0	0.947
EPHB2	SRC	4444426	4444215	9606.ENSP00000363763	9606.ENSP00000362680	0.099	0.46	0.9	0	0.947
CHMP4C	VPS4B	4437381	4433705	9606.ENSP00000297265	9606.ENSP00000238497	0.242	0.36	0.9	0	0.947
FZD8	WNT1	4444438	4437019	9606.ENSP00000363826	9606.ENSP00000293549	0	0.5	0.9	0	0.947
VAV1	RHOG	4451047	4440958	9606.ENSP00000472929	9606.ENSP00000339467	0.062	0.48	0.9	0	0.947
HLA-DQA2	HLA-DRB1	4444477	4442321	9606.ENSP00000364076	9606.ENSP00000353099	0.261	0.347	0.9	0	0.947
PTPRC	CXCR4	4448605	4447439	9606.ENSP00000411355	9606.ENSP00000386884	0.224	0.379	0.9	0	0.947
MVB12B	VPS37A	4442537	4439213	9606.ENSP00000354772	9606.ENSP00000318629	0.077	0.481	0.9	0	0.947
TGFBR1	SMURF1	4444485	4442504	9606.ENSP00000364133	9606.ENSP00000354621	0.062	0.482	0.9	0	0.947
CTNND1	JUP	4446884	4446205	9606.ENSP00000382004	9606.ENSP00000377508	0.101	0.464	0.9	0	0.947
HLA-DMB	HLA-DRB5	4448054	4444482	9606.ENSP00000398890	9606.ENSP00000364114	0.492	0	0.9	0	0.947
TRAF5	TRAF2	4434882	4434026	9606.ENSP00000261464	9606.ENSP00000247668	0.049	0.497	0.9	0	0.947
ITGB3	SRC	4450406	4444215	9606.ENSP00000452786	9606.ENSP00000362680	0.09	0.472	0.9	0	0.947
EGFR	KRAS	4436186	4434456	9606.ENSP00000275493	9606.ENSP00000256078	0.052	0.494	0.9	0	0.947
LTA	TNFRSF1B	4448275	4444700	9606.ENSP00000403495	9606.ENSP00000365435	0.11	0.454	0.9	0	0.947
SRC	PAG1	4444215	4433123	9606.ENSP00000362680	9606.ENSP00000220597	0	0.498	0.9	0	0.947
ITGB3	ITGA5	4450406	4437011	9606.ENSP00000452786	9606.ENSP00000293379	0.156	0.712	0.8	0	0.947
SRC	CSK	4444215	4433108	9606.ENSP00000362680	9606.ENSP00000220003	0.082	0.472	0.9	0	0.947
FAS	TNFRSF10B	4441783	4436223	9606.ENSP00000347979	9606.ENSP00000276431	0.065	0.48	0.9	0	0.947
RGS12	GNAI2	4440949	4438833	9606.ENSP00000339381	9606.ENSP00000312999	0.064	0.485	0.9	0	0.947
DRD2	GNB5	4442557	4434958	9606.ENSP00000354859	9606.ENSP00000261837	0.062	0.472	0.9	0	0.946
CCL25	CCR9	4445907	4442025	9606.ENSP00000375086	9606.ENSP00000350256	0.062	0.472	0.9	0	0.946
STAT3	EP300	4435468	4435224	9606.ENSP00000264657	9606.ENSP00000263253	0.061	0.472	0.9	0	0.946
OSMR	OSM	4436121	4432875	9606.ENSP00000274276	9606.ENSP00000215781	0.06	0.472	0.9	0	0.946
CDK1	RB1	4446389	4435747	9606.ENSP00000378699	9606.ENSP00000267163	0.063	0.478	0.9	0	0.946
HRAS	RAP1B	4448459	4434137	9606.ENSP00000407586	9606.ENSP00000250559	0.064	0.472	0.9	0	0.946
PTCH1	SMO	4440350	4434095	9606.ENSP00000332353	9606.ENSP00000249373	0.06	0.473	0.9	0	0.946
FYN	PLCG1	4441647	4433874	9606.ENSP00000346671	9606.ENSP00000244007	0.061	0.472	0.9	0	0.946
CBLB	CBL	4435380	4435363	9606.ENSP00000264122	9606.ENSP00000264033	0.062	0.472	0.9	0	0.946
HDAC1	SP1	4444211	4440095	9606.ENSP00000362649	9606.ENSP00000329357	0.069	0.472	0.9	0	0.946
BMPR1B	SMURF1	4448203	4442504	9606.ENSP00000401907	9606.ENSP00000354621	0.055	0.482	0.9	0	0.946
SHC1	FLT4	4448165	4434983	9606.ENSP00000401303	9606.ENSP00000261937	0.061	0.474	0.9	0	0.946
EZR	CASP8	4442801	4442125	9606.ENSP00000356042	9606.ENSP00000351273	0.056	0.48	0.9	0	0.946
STAT3	CREBBP	4435468	4435065	9606.ENSP00000264657	9606.ENSP00000262367	0.061	0.472	0.9	0	0.946
SH3KBP1	DAB2	4446733	4438856	9606.ENSP00000380921	9606.ENSP00000313391	0.063	0.472	0.9	0	0.946
PPBP	CXCR1	4437223	4437175	9606.ENSP00000296028	9606.ENSP00000295683	0.214	0.379	0.9	0	0.946
SRC	RET	4444215	4441779	9606.ENSP00000362680	9606.ENSP00000347942	0.061	0.472	0.9	0	0.946
STAT5A	EP300	4441128	4435224	9606.ENSP00000341208	9606.ENSP00000263253	0.061	0.472	0.9	0	0.946
CXCL13	CCL21	4436695	4434713	9606.ENSP00000286758	9606.ENSP00000259607	0.214	0.379	0.9	0	0.946
TGFBR2	SMAD4	4442197	4441161	9606.ENSP00000351905	9606.ENSP00000341551	0.063	0.477	0.9	0	0.946
CCL5	PF4	4451102	4437224	9606.ENSP00000474412	9606.ENSP00000296029	0.095	0.461	0.9	0	0.946
TRAF6	NGFR	4449680	4432715	9606.ENSP00000433623	9606.ENSP00000172229	0.063	0.472	0.9	0	0.946
VAV1	HRAS	4451047	4448459	9606.ENSP00000472929	9606.ENSP00000407586	0.059	0.472	0.9	0	0.946
SHC1	SOS1	4448165	4447527	9606.ENSP00000401303	9606.ENSP00000387784	0.062	0.472	0.9	0	0.946
ACTN1	ACTB	4446270	4441991	9606.ENSP00000377941	9606.ENSP00000349960	0.131	0.717	0.8	0	0.946
PTEN	XIAP	4443848	4443692	9606.ENSP00000361021	9606.ENSP00000360242	0.065	0.47	0.9	0	0.946
NCK1	PAK1	4448885	4436295	9606.ENSP00000417273	9606.ENSP00000278568	0.062	0.473	0.9	0	0.946
INPP5D	GRB2	4448359	4446042	9606.ENSP00000405338	9606.ENSP00000376345	0.061	0.472	0.9	0	0.946
ADCY5	PRKACA	4449032	4438521	9606.ENSP00000419361	9606.ENSP00000309591	0.129	0.436	0.9	0	0.946
SRC	EGFR	4444215	4436186	9606.ENSP00000362680	9606.ENSP00000275493	0	0.484	0.9	0	0.946
MAPK12	MAPK13	4432867	4432844	9606.ENSP00000215659	9606.ENSP00000211287	0	0.485	0.9	0	0.946
NOX1	CYBA	4444065	4434915	9606.ENSP00000362057	9606.ENSP00000261623	0.085	0.461	0.9	0	0.946
ARHGEF12	PLXNB1	4446736	4442133	9606.ENSP00000380942	9606.ENSP00000351338	0.083	0.463	0.9	0	0.946
PTPN11	MET	4441096	4439114	9606.ENSP00000340944	9606.ENSP00000317272	0.062	0.472	0.9	0	0.946
VEGFA	KDR	4451310	4435337	9606.ENSP00000478570	9606.ENSP00000263923	0.061	0.472	0.9	0	0.946
CXCR1	GNA15	4437175	4435170	9606.ENSP00000295683	9606.ENSP00000262958	0.076	0.467	0.9	0	0.946
PIAS3	STAT3	4446098	4435468	9606.ENSP00000376765	9606.ENSP00000264657	0.062	0.474	0.9	0	0.946
DNAJC6	AP2A2	4443659	4439946	9606.ENSP00000360108	9606.ENSP00000327694	0.063	0.472	0.9	0	0.946
PTEN	PIK3R2	4443848	4433214	9606.ENSP00000361021	9606.ENSP00000222254	0.063	0.472	0.9	0	0.946
RGS18	GNAI2	4442889	4438833	9606.ENSP00000356430	9606.ENSP00000312999	0.064	0.471	0.9	0	0.946
CASP8	MAPK3	4442125	4435180	9606.ENSP00000351273	9606.ENSP00000263025	0	0.482	0.9	0	0.946
JAK1	IL7R	4441317	4438199	9606.ENSP00000343204	9606.ENSP00000306157	0.06	0.472	0.9	0	0.946
PIK3CA	RPS6KB1	4435346	4433324	9606.ENSP00000263967	9606.ENSP00000225577	0.064	0.478	0.9	0	0.946
ARHGEF12	GNA12	4446736	4436183	9606.ENSP00000380942	9606.ENSP00000275364	0.061	0.472	0.9	0	0.946
FGFR3	FGF18	4440994	4436149	9606.ENSP00000339824	9606.ENSP00000274625	0	0.486	0.9	0	0.946
SRC	PRKCE	4444215	4438196	9606.ENSP00000362680	9606.ENSP00000306124	0.062	0.472	0.9	0	0.946
LCK	PLCG1	4440823	4433874	9606.ENSP00000337825	9606.ENSP00000244007	0.061	0.472	0.9	0	0.946
PIAS3	MITF	4446098	4437165	9606.ENSP00000376765	9606.ENSP00000295600	0	0.491	0.9	0	0.946
CASP8	TNFRSF1A	4442125	4432688	9606.ENSP00000351273	9606.ENSP00000162749	0.062	0.48	0.9	0	0.946
BMPR1A	SMURF1	4443868	4442504	9606.ENSP00000361107	9606.ENSP00000354621	0.055	0.482	0.9	0	0.946
CCL4	CXCL8	4451651	4438229	9606.ENSP00000482259	9606.ENSP00000306512	0.211	0.379	0.9	0	0.946
ARRB1	CCR5	4448521	4436956	9606.ENSP00000409581	9606.ENSP00000292303	0.06	0.477	0.9	0	0.946
RGS4	GNAI2	4447969	4438833	9606.ENSP00000397181	9606.ENSP00000312999	0.064	0.471	0.9	0	0.946
SRC	PLCG1	4444215	4433874	9606.ENSP00000362680	9606.ENSP00000244007	0.061	0.472	0.9	0	0.946
NTRK1	NGFR	4449589	4432715	9606.ENSP00000431418	9606.ENSP00000172229	0.059	0.472	0.9	0	0.946
LCK	CD28	4440823	4439725	9606.ENSP00000337825	9606.ENSP00000324890	0.194	0.384	0.9	0	0.946
GNA13	ARHGEF12	4448134	4446736	9606.ENSP00000400717	9606.ENSP00000380942	0.061	0.472	0.9	0	0.946
ITSN1	WASL	4445530	4433261	9606.ENSP00000370719	9606.ENSP00000223023	0.061	0.475	0.9	0	0.946
HDAC1	CCND1	4444211	4433391	9606.ENSP00000362649	9606.ENSP00000227507	0.062	0.472	0.9	0	0.946
CLTCL1	ITSN1	4449978	4445530	9606.ENSP00000441158	9606.ENSP00000370719	0.109	0.446	0.9	0	0.946
ERBB3	EGF	4435741	4435570	9606.ENSP00000267101	9606.ENSP00000265171	0.177	0.402	0.9	0	0.946
ESR1	STAT5A	4448358	4441128	9606.ENSP00000405330	9606.ENSP00000341208	0.065	0.472	0.9	0	0.946
TGFBR1	XIAP	4444485	4443692	9606.ENSP00000364133	9606.ENSP00000360242	0.062	0.47	0.9	0	0.946
ARHGEF11	PLXNB1	4443061	4442133	9606.ENSP00000357177	9606.ENSP00000351338	0.089	0.463	0.9	0	0.946
HSP90AA1	EGFR	4440643	4436186	9606.ENSP00000335153	9606.ENSP00000275493	0	0.487	0.9	0	0.946
PIK3R1	PTPN6	4449428	4447701	9606.ENSP00000428056	9606.ENSP00000391592	0.062	0.477	0.9	0	0.946
GNAI2	ADCY1	4438833	4437392	9606.ENSP00000312999	9606.ENSP00000297323	0.062	0.471	0.9	0	0.946
FGFR4	FGF18	4436963	4436149	9606.ENSP00000292408	9606.ENSP00000274625	0	0.486	0.9	0	0.946
CTNNA1	CDH1	4438066	4434944	9606.ENSP00000304669	9606.ENSP00000261769	0.062	0.472	0.9	0	0.946
TGFBR1	SMAD4	4444485	4441161	9606.ENSP00000364133	9606.ENSP00000341551	0.063	0.474	0.9	0	0.946
NCK1	WASL	4448885	4433261	9606.ENSP00000417273	9606.ENSP00000223023	0	0.472	0.9	0	0.945
PRKAA1	CAB39	4441594	4434629	9606.ENSP00000346148	9606.ENSP00000258418	0.062	0.469	0.9	0	0.945
ESR1	HSP90AB1	4448358	4443770	9606.ENSP00000405330	9606.ENSP00000360609	0	0.474	0.9	0	0.945
MAPK3	RPS6KA6	4435180	4435134	9606.ENSP00000263025	9606.ENSP00000262752	0.062	0.731	0.8	0	0.945
FYN	CSK	4441647	4433108	9606.ENSP00000346671	9606.ENSP00000220003	0.05	0.472	0.9	0	0.945
PRKAA1	ULK1	4441594	4439696	9606.ENSP00000346148	9606.ENSP00000324560	0.061	0.462	0.9	0	0.945
SRC	PDPK1	4444215	4441403	9606.ENSP00000362680	9606.ENSP00000344220	0.061	0.467	0.9	0	0.945
PIK3R1	RET	4449428	4441779	9606.ENSP00000428056	9606.ENSP00000347942	0.055	0.47	0.9	0	0.945
AR	HSP90AA1	4444436	4440643	9606.ENSP00000363822	9606.ENSP00000335153	0	0.474	0.9	0	0.945
PTPN11	MAP2K1	4441096	4437859	9606.ENSP00000340944	9606.ENSP00000302486	0.064	0.468	0.9	0	0.945
RGS19	GIPC1	4446363	4446097	9606.ENSP00000378483	9606.ENSP00000376753	0	0.476	0.9	0	0.945
SH3KBP1	SH3GL2	4446733	4445424	9606.ENSP00000380921	9606.ENSP00000369981	0.061	0.468	0.9	0	0.945
PTK2B	EGFR	4446690	4436186	9606.ENSP00000380638	9606.ENSP00000275493	0.063	0.467	0.9	0	0.945
GRB2	KDR	4446042	4435337	9606.ENSP00000376345	9606.ENSP00000263923	0	0.474	0.9	0	0.945
HLA-DPA1	CD4	4447805	4432588	9606.ENSP00000393566	9606.ENSP00000011653	0.193	0.379	0.9	0	0.945
FYN	PTPN11	4441647	4441096	9606.ENSP00000346671	9606.ENSP00000340944	0.063	0.469	0.9	0	0.945
VAV1	FYN	4451047	4441647	9606.ENSP00000472929	9606.ENSP00000346671	0.062	0.467	0.9	0	0.945
YES1	CBL	4450671	4435363	9606.ENSP00000462468	9606.ENSP00000264033	0.061	0.47	0.9	0	0.945
SOS1	RET	4447527	4441779	9606.ENSP00000387784	9606.ENSP00000347942	0	0.476	0.9	0	0.945
SHC1	KDR	4448165	4435337	9606.ENSP00000401303	9606.ENSP00000263923	0.049	0.474	0.9	0	0.945
HRH3	HTR5A	4441265	4436748	9606.ENSP00000342560	9606.ENSP00000287907	0.476	0	0.9	0	0.945
PTPN11	CBL	4441096	4435363	9606.ENSP00000340944	9606.ENSP00000264033	0.064	0.468	0.9	0	0.945
CTNND1	CDH5	4446884	4441389	9606.ENSP00000382004	9606.ENSP00000344115	0.062	0.461	0.9	0	0.945
CDC42	ARHGEF11	4446990	4443061	9606.ENSP00000383118	9606.ENSP00000357177	0	0.472	0.9	0	0.945
CDC42	PIK3CD	4446990	4444876	9606.ENSP00000383118	9606.ENSP00000366563	0.061	0.734	0.8	0	0.945
ARRB1	CXCR2	4448521	4439296	9606.ENSP00000409581	9606.ENSP00000319635	0	0.477	0.9	0	0.945
SRC	HSP90AA1	4444215	4440643	9606.ENSP00000362680	9606.ENSP00000335153	0	0.473	0.9	0	0.945
AR	HSP90AB1	4444436	4443770	9606.ENSP00000363822	9606.ENSP00000360609	0	0.474	0.9	0	0.945
MCF2	RHOG	4449541	4440958	9606.ENSP00000430276	9606.ENSP00000339467	0	0.48	0.9	0	0.945
CSF2RB	IL2RB	4447068	4432931	9606.ENSP00000384053	9606.ENSP00000216223	0.473	0	0.9	0	0.945
GRB2	LCK	4446042	4440823	9606.ENSP00000376345	9606.ENSP00000337825	0	0.475	0.9	0	0.945
ITGAL	ITGB7	4441903	4435739	9606.ENSP00000349252	9606.ENSP00000267082	0.274	0.303	0.9	0	0.945
BID	TNFRSF10B	4439229	4436223	9606.ENSP00000318822	9606.ENSP00000276431	0	0.48	0.9	0	0.945
ESR1	HSP90AA1	4448358	4440643	9606.ENSP00000405330	9606.ENSP00000335153	0	0.474	0.9	0	0.945
APC2	AXIN1	4450061	4435059	9606.ENSP00000442954	9606.ENSP00000262320	0.064	0.733	0.8	0	0.945
IGFBP3	MMP2	4445494	4433061	9606.ENSP00000370473	9606.ENSP00000219070	0.196	0.379	0.9	0	0.945
ATM	MLH1	4436300	4433549	9606.ENSP00000278616	9606.ENSP00000231790	0.064	0.465	0.9	0	0.945
GNAI3	DRD2	4443410	4442557	9606.ENSP00000358867	9606.ENSP00000354859	0.055	0.467	0.9	0	0.945
JUP	CDH5	4446205	4441389	9606.ENSP00000377508	9606.ENSP00000344115	0	0.478	0.9	0	0.945
STAM2	TSG101	4435333	4434200	9606.ENSP00000263904	9606.ENSP00000251968	0.055	0.472	0.9	0	0.945
ARRB2	TBXA2R	4448286	4447795	9606.ENSP00000403701	9606.ENSP00000393333	0	0.477	0.9	0	0.945
CXCL9	CXCL13	4442567	4436695	9606.ENSP00000354901	9606.ENSP00000286758	0.482	0	0.9	0	0.945
PRKCZ	PDPK1	4445078	4441403	9606.ENSP00000367830	9606.ENSP00000344220	0.054	0.467	0.9	0	0.945
BCAR1	FYN	4447708	4441647	9606.ENSP00000391669	9606.ENSP00000346671	0.053	0.469	0.9	0	0.945
DRD2	GNAI2	4442557	4438833	9606.ENSP00000354859	9606.ENSP00000312999	0.061	0.467	0.9	0	0.945
HDAC1	RUNX1	4444211	4437664	9606.ENSP00000362649	9606.ENSP00000300305	0	0.472	0.9	0	0.945
BID	TNFRSF1A	4439229	4432688	9606.ENSP00000318822	9606.ENSP00000162749	0	0.48	0.9	0	0.945
LCK	IL2RB	4440823	4432931	9606.ENSP00000337825	9606.ENSP00000216223	0.187	0.379	0.9	0	0.945
TCF7L2	AXIN2	4443308	4437876	9606.ENSP00000358404	9606.ENSP00000302625	0.107	0.442	0.9	0	0.945
NTRK1	GRB2	4449589	4446042	9606.ENSP00000431418	9606.ENSP00000376345	0.08	0.459	0.9	0	0.945
PPP2CA	RPS6KB1	4448965	4433324	9606.ENSP00000418447	9606.ENSP00000225577	0.111	0.435	0.9	0	0.945
RHEB	RPS6KB1	4435025	4433324	9606.ENSP00000262187	9606.ENSP00000225577	0	0.473	0.9	0	0.945
ITCH	GLI1	4451496	4433423	9606.ENSP00000480499	9606.ENSP00000228682	0.05	0.472	0.9	0	0.945
HRAS	RASGRF1	4448459	4448384	9606.ENSP00000407586	9606.ENSP00000405963	0	0.479	0.9	0	0.945
GRB2	MET	4446042	4439114	9606.ENSP00000376345	9606.ENSP00000317272	0.052	0.472	0.9	0	0.945
ROCK1	EZR	4446947	4442801	9606.ENSP00000382697	9606.ENSP00000356042	0.05	0.469	0.9	0	0.945
YWHAB	TSC2	4444040	4433091	9606.ENSP00000361930	9606.ENSP00000219476	0	0.472	0.9	0	0.945
CSF2RB	IL2RG	4447068	4444340	9606.ENSP00000384053	9606.ENSP00000363318	0.479	0	0.9	0	0.945
PRKACA	GLI1	4438521	4433423	9606.ENSP00000309591	9606.ENSP00000228682	0.078	0.459	0.9	0	0.945
ARRB2	NFKBIA	4448286	4432983	9606.ENSP00000403701	9606.ENSP00000216797	0.061	0.468	0.9	0	0.945
BIRC2	CASP3	4451224	4438651	9606.ENSP00000477613	9606.ENSP00000311032	0.061	0.469	0.9	0	0.945
SOS1	MET	4447527	4439114	9606.ENSP00000387784	9606.ENSP00000317272	0.062	0.461	0.9	0	0.945
FASLG	EZR	4442944	4442801	9606.ENSP00000356694	9606.ENSP00000356042	0	0.48	0.9	0	0.945
SRC	PTPN11	4444215	4441096	9606.ENSP00000362680	9606.ENSP00000340944	0.063	0.469	0.9	0	0.945
FLT1	SHC2	4436489	4435450	9606.ENSP00000282397	9606.ENSP00000264554	0	0.474	0.9	0	0.945
FGFR3	FGF4	4440994	4432705	9606.ENSP00000339824	9606.ENSP00000168712	0	0.48	0.9	0	0.945
SMAD3	AXIN1	4440414	4435059	9606.ENSP00000332973	9606.ENSP00000262320	0.061	0.468	0.9	0	0.945
FASLG	TNFRSF10B	4442944	4436223	9606.ENSP00000356694	9606.ENSP00000276431	0	0.48	0.9	0	0.945
NCK1	FYN	4448885	4441647	9606.ENSP00000417273	9606.ENSP00000346671	0.053	0.469	0.9	0	0.945
STAT5B	CREBBP	4437006	4435065	9606.ENSP00000293328	9606.ENSP00000262367	0.061	0.451	0.9	0	0.944
PTPN13	EFNB1	4447867	4432808	9606.ENSP00000394794	9606.ENSP00000204961	0.062	0.457	0.9	0	0.944
PRKAA2	RPTOR	4443705	4438309	9606.ENSP00000360290	9606.ENSP00000307272	0.063	0.457	0.9	0	0.944
IL1R1	IL1A	4447368	4435240	9606.ENSP00000386380	9606.ENSP00000263339	0.061	0.457	0.9	0	0.944
GRB2	PDGFRA	4446042	4434540	9606.ENSP00000376345	9606.ENSP00000257290	0	0.465	0.9	0	0.944
GNAI3	CXCR2	4443410	4439296	9606.ENSP00000358867	9606.ENSP00000319635	0	0.467	0.9	0	0.944
PTPN6	JAK1	4447701	4441317	9606.ENSP00000391592	9606.ENSP00000343204	0.062	0.457	0.9	0	0.944
HRAS	PRKCZ	4448459	4445078	9606.ENSP00000407586	9606.ENSP00000367830	0.059	0.456	0.9	0	0.944
PPP2R5D	GSK3B	4448941	4439717	9606.ENSP00000417963	9606.ENSP00000324806	0.063	0.453	0.9	0	0.944
GNA13	CXCR4	4448134	4447439	9606.ENSP00000400717	9606.ENSP00000386884	0	0.467	0.9	0	0.944
ROCK1	CASP3	4446947	4438651	9606.ENSP00000382697	9606.ENSP00000311032	0	0.465	0.9	0	0.944
RELA	PPARG	4447098	4436745	9606.ENSP00000384273	9606.ENSP00000287820	0	0.472	0.9	0	0.944
CBL	PDGFRB	4435363	4434952	9606.ENSP00000264033	9606.ENSP00000261799	0	0.472	0.9	0	0.944
PTPRC	FYN	4448605	4441647	9606.ENSP00000411355	9606.ENSP00000346671	0.063	0.456	0.9	0	0.944
STAT5A	CREBBP	4441128	4435065	9606.ENSP00000341208	9606.ENSP00000262367	0.061	0.451	0.9	0	0.944
GHRH	GHRHR	4444225	4439339	9606.ENSP00000362716	9606.ENSP00000320180	0	0.472	0.9	0	0.944
VEGFA	EP300	4451310	4435224	9606.ENSP00000478570	9606.ENSP00000263253	0	0.468	0.9	0	0.944
LEPR	LEP	4440182	4438805	9606.ENSP00000330393	9606.ENSP00000312652	0	0.472	0.9	0	0.944
LIFR	LIF	4435260	4434086	9606.ENSP00000263409	9606.ENSP00000249075	0	0.472	0.9	0	0.944
SOS1	PLCG1	4447527	4433874	9606.ENSP00000387784	9606.ENSP00000244007	0	0.467	0.9	0	0.944
PPP2R1A	RAB11A	4439716	4434975	9606.ENSP00000324804	9606.ENSP00000261890	0.141	0.402	0.9	0	0.944
SHC1	PDGFRB	4448165	4434952	9606.ENSP00000401303	9606.ENSP00000261799	0.061	0.454	0.9	0	0.944
VHL	RBX1	4434489	4432932	9606.ENSP00000256474	9606.ENSP00000216225	0	0.47	0.9	0	0.944
ARF6	PSD	4437483	4432604	9606.ENSP00000298316	9606.ENSP00000020673	0	0.472	0.9	0	0.944
MET	PLCG1	4439114	4433874	9606.ENSP00000317272	9606.ENSP00000244007	0	0.472	0.9	0	0.944
GIT1	RAC1	4446338	4441834	9606.ENSP00000378338	9606.ENSP00000348461	0	0.467	0.9	0	0.944
ACVRL1	TGFBR1	4445807	4444485	9606.ENSP00000373574	9606.ENSP00000364133	0	0.472	0.9	0	0.944
RAPGEF3	RAP1B	4447902	4434137	9606.ENSP00000395708	9606.ENSP00000250559	0	0.469	0.9	0	0.944
HIF1A	HSP90AA1	4449842	4440643	9606.ENSP00000437955	9606.ENSP00000335153	0	0.472	0.9	0	0.944
FYN	KDR	4441647	4435337	9606.ENSP00000346671	9606.ENSP00000263923	0.058	0.46	0.9	0	0.944
CREBBP	CSK	4435065	4433108	9606.ENSP00000262367	9606.ENSP00000220003	0	0.472	0.9	0	0.944
CDC42	BCR	4446990	4437968	9606.ENSP00000383118	9606.ENSP00000303507	0.061	0.457	0.9	0	0.944
LPAR3	GNAI2	4447889	4438833	9606.ENSP00000395389	9606.ENSP00000312999	0	0.467	0.9	0	0.944
PTK2B	GRB2	4446690	4446042	9606.ENSP00000380638	9606.ENSP00000376345	0.061	0.454	0.9	0	0.944
FOXO1	PRKACG	4445233	4444863	9606.ENSP00000368880	9606.ENSP00000366488	0	0.732	0.8	0	0.944
ARF6	GNAQ	4437483	4436680	9606.ENSP00000298316	9606.ENSP00000286548	0	0.469	0.9	0	0.944
PRKAA1	RPTOR	4441594	4438309	9606.ENSP00000346148	9606.ENSP00000307272	0.063	0.457	0.9	0	0.944
PRKAA1	TSC2	4441594	4433091	9606.ENSP00000346148	9606.ENSP00000219476	0.061	0.454	0.9	0	0.944
RGS18	GNAQ	4442889	4436680	9606.ENSP00000356430	9606.ENSP00000286548	0.064	0.455	0.9	0	0.944
ESR1	NOS3	4448358	4437409	9606.ENSP00000405330	9606.ENSP00000297494	0	0.472	0.9	0	0.944
CSF2RB	STAT5A	4447068	4441128	9606.ENSP00000384053	9606.ENSP00000341208	0.237	0.332	0.9	0	0.944
TNFSF18	TNFRSF18	4447235	4439995	9606.ENSP00000385470	9606.ENSP00000328207	0	0.472	0.9	0	0.944
PIK3R1	PDGFRB	4449428	4434952	9606.ENSP00000428056	9606.ENSP00000261799	0	0.472	0.9	0	0.944
NPY1R	GALR2	4442512	4440120	9606.ENSP00000354652	9606.ENSP00000329684	0.062	0.454	0.9	0	0.944
PTK2B	PTPN11	4446690	4441096	9606.ENSP00000380638	9606.ENSP00000340944	0.063	0.454	0.9	0	0.944
IL24	IL20RA	4445964	4438960	9606.ENSP00000375795	9606.ENSP00000314976	0	0.463	0.9	0	0.944
FYN	PDGFRB	4441647	4434952	9606.ENSP00000346671	9606.ENSP00000261799	0	0.472	0.9	0	0.944
NTRK1	PLCG1	4449589	4433874	9606.ENSP00000431418	9606.ENSP00000244007	0	0.472	0.9	0	0.944
AGTR2	GNAI2	4443835	4438833	9606.ENSP00000360973	9606.ENSP00000312999	0	0.467	0.9	0	0.944
TNFSF14	LTBR	4450900	4433438	9606.ENSP00000469049	9606.ENSP00000228918	0	0.472	0.9	0	0.944
ARF6	ACAP1	4437483	4432674	9606.ENSP00000298316	9606.ENSP00000158762	0.067	0.454	0.9	0	0.944
AGTR2	GNAI3	4443835	4443410	9606.ENSP00000360973	9606.ENSP00000358867	0	0.467	0.9	0	0.944
PTPN6	IL2RB	4447701	4432931	9606.ENSP00000391592	9606.ENSP00000216223	0.178	0.379	0.9	0	0.944
PIK3R1	FYN	4449428	4441647	9606.ENSP00000428056	9606.ENSP00000346671	0	0.468	0.9	0	0.944
TGFBR1	PARD6A	4444485	4433074	9606.ENSP00000364133	9606.ENSP00000219255	0	0.472	0.9	0	0.944
GNA15	RGS2	4435170	4433652	9606.ENSP00000262958	9606.ENSP00000235382	0.064	0.455	0.9	0	0.944
GNAI2	CXCR1	4438833	4437175	9606.ENSP00000312999	9606.ENSP00000295683	0	0.467	0.9	0	0.944
SHC1	PTPN11	4448165	4441096	9606.ENSP00000401303	9606.ENSP00000340944	0	0.465	0.9	0	0.944
EPS15	EGFR	4443804	4436186	9606.ENSP00000360798	9606.ENSP00000275493	0	0.472	0.9	0	0.944
GRB2	KIT	4446042	4436763	9606.ENSP00000376345	9606.ENSP00000288135	0	0.465	0.9	0	0.944
GLI3	CREBBP	4446476	4435065	9606.ENSP00000379258	9606.ENSP00000262367	0	0.472	0.9	0	0.944
SRC	KDR	4444215	4435337	9606.ENSP00000362680	9606.ENSP00000263923	0.058	0.46	0.9	0	0.944
EGFR	RASA1	4436186	4436131	9606.ENSP00000275493	9606.ENSP00000274376	0	0.467	0.9	0	0.944
INPP5D	PTPN11	4448359	4441096	9606.ENSP00000405338	9606.ENSP00000340944	0.049	0.465	0.9	0	0.944
PIK3R1	CD40	4449428	4443911	9606.ENSP00000428056	9606.ENSP00000361359	0	0.463	0.9	0	0.944
JAK1	STAT3	4441317	4435468	9606.ENSP00000343204	9606.ENSP00000264657	0.096	0.437	0.9	0	0.944
RASGRF1	RAC1	4448384	4441834	9606.ENSP00000405963	9606.ENSP00000348461	0	0.472	0.9	0	0.944
TBXA2R	GRK5	4447795	4446086	9606.ENSP00000393333	9606.ENSP00000376609	0	0.464	0.9	0	0.944
CTF1	LIFR	4436352	4435260	9606.ENSP00000279804	9606.ENSP00000263409	0	0.472	0.9	0	0.944
PLCB1	GNAQ	4440851	4436680	9606.ENSP00000338185	9606.ENSP00000286548	0.061	0.454	0.9	0	0.944
KISS1	KISS1R	4442832	4433626	9606.ENSP00000356162	9606.ENSP00000234371	0.061	0.454	0.9	0	0.944
AR	CASP8	4444436	4442125	9606.ENSP00000363822	9606.ENSP00000351273	0	0.472	0.9	0	0.944
ARRB1	MAPK3	4448521	4435180	9606.ENSP00000409581	9606.ENSP00000263025	0.062	0.458	0.9	0	0.944
GNAQ	PLCB2	4436680	4434778	9606.ENSP00000286548	9606.ENSP00000260402	0.061	0.454	0.9	0	0.944
GRB2	PDGFRB	4446042	4434952	9606.ENSP00000376345	9606.ENSP00000261799	0	0.465	0.9	0	0.944
PIK3R1	GRB2	4449428	4446042	9606.ENSP00000428056	9606.ENSP00000376345	0	0.47	0.9	0	0.944
FOXO3	YWHAB	4447277	4444040	9606.ENSP00000385824	9606.ENSP00000361930	0	0.472	0.9	0	0.944
PRKCZ	JAK1	4445078	4441317	9606.ENSP00000367830	9606.ENSP00000343204	0	0.472	0.9	0	0.944
NCK1	CBL	4448885	4435363	9606.ENSP00000417273	9606.ENSP00000264033	0	0.463	0.9	0	0.944
GNB1	PTH1R	4451621	4439492	9606.ENSP00000481878	9606.ENSP00000321999	0	0.469	0.9	0	0.944
NTRK1	PTPN11	4449589	4441096	9606.ENSP00000431418	9606.ENSP00000340944	0.062	0.456	0.9	0	0.944
PDGFB	PDGFRA	4440178	4434540	9606.ENSP00000330382	9606.ENSP00000257290	0	0.472	0.9	0	0.944
ARHGEF1	RHOB	4440774	4436010	9606.ENSP00000337261	9606.ENSP00000272233	0	0.467	0.9	0	0.944
ETS1	MAPK3	4446058	4435180	9606.ENSP00000376436	9606.ENSP00000263025	0	0.472	0.9	0	0.944
FOXO1	PRKACB	4445233	4443602	9606.ENSP00000368880	9606.ENSP00000359719	0	0.732	0.8	0	0.944
FN1	BCR	4441661	4437968	9606.ENSP00000346839	9606.ENSP00000303507	0	0.944	0	0	0.944
IL19	IL20RA	4441298	4438960	9606.ENSP00000343000	9606.ENSP00000314976	0	0.463	0.9	0	0.944
GNAQ	BDKRB1	4436680	4432976	9606.ENSP00000286548	9606.ENSP00000216629	0	0.467	0.9	0	0.944
CXCR2	GNAI2	4439296	4438833	9606.ENSP00000319635	9606.ENSP00000312999	0	0.467	0.9	0	0.944
ARHGAP35	SRC	4447259	4444215	9606.ENSP00000385720	9606.ENSP00000362680	0.062	0.457	0.9	0	0.944
CXCR2	GNA15	4439296	4435170	9606.ENSP00000319635	9606.ENSP00000262958	0	0.467	0.9	0	0.944
SOS1	RAC1	4447527	4441834	9606.ENSP00000387784	9606.ENSP00000348461	0	0.472	0.9	0	0.944
SOS1	FYN	4447527	4441647	9606.ENSP00000387784	9606.ENSP00000346671	0.063	0.457	0.9	0	0.944
FIGF	KDR	4437446	4435337	9606.ENSP00000297904	9606.ENSP00000263923	0	0.472	0.9	0	0.944
IL11RA	IL11	4450316	4435452	9606.ENSP00000450565	9606.ENSP00000264563	0	0.472	0.9	0	0.944
GLI3	HDAC1	4446476	4444211	9606.ENSP00000379258	9606.ENSP00000362649	0	0.472	0.9	0	0.944
HIF1A	SMAD3	4449842	4440414	9606.ENSP00000437955	9606.ENSP00000332973	0	0.472	0.9	0	0.944
CFL1	SSH1	4449639	4439019	9606.ENSP00000432660	9606.ENSP00000315713	0.055	0.46	0.9	0	0.944
MTOR	PML	4442490	4435801	9606.ENSP00000354558	9606.ENSP00000268058	0	0.472	0.9	0	0.944
KIT	CBL	4436763	4435363	9606.ENSP00000288135	9606.ENSP00000264033	0	0.472	0.9	0	0.944
GNAI2	OPRD1	4438833	4433642	9606.ENSP00000312999	9606.ENSP00000234961	0	0.467	0.9	0	0.944
CLDN3	CLDN1	4446377	4437159	9606.ENSP00000378577	9606.ENSP00000295522	0.176	0.379	0.9	0	0.944
STAT5B	EP300	4437006	4435224	9606.ENSP00000293328	9606.ENSP00000263253	0.061	0.451	0.9	0	0.944
RASA1	PDGFRB	4436131	4434952	9606.ENSP00000274376	9606.ENSP00000261799	0	0.472	0.9	0	0.944
IL6ST	IL11	4445526	4435452	9606.ENSP00000370698	9606.ENSP00000264563	0	0.472	0.9	0	0.944
CXCL3	CXCL6	4437221	4433365	9606.ENSP00000296026	9606.ENSP00000226317	0.329	0.234	0.9	0	0.944
PLCG1	EPOR	4433874	4433206	9606.ENSP00000244007	9606.ENSP00000222139	0	0.46	0.9	0	0.943
ARRB2	SRC	4448286	4444215	9606.ENSP00000403701	9606.ENSP00000362680	0.062	0.445	0.9	0	0.943
CNTF	LIFR	4442658	4435260	9606.ENSP00000355370	9606.ENSP00000263409	0	0.46	0.9	0	0.943
PIK3R1	CD28	4449428	4439725	9606.ENSP00000428056	9606.ENSP00000324890	0	0.454	0.9	0	0.943
PTK2B	FGFR3	4446690	4440994	9606.ENSP00000380638	9606.ENSP00000339824	0	0.454	0.9	0	0.943
HGS	MET	4440236	4439114	9606.ENSP00000331201	9606.ENSP00000317272	0.079	0.437	0.9	0	0.943
RASSF5	RAP1A	4450659	4443371	9606.ENSP00000462099	9606.ENSP00000358723	0	0.459	0.9	0	0.943
HDAC1	MECOM	4444211	4435476	9606.ENSP00000362649	9606.ENSP00000264674	0	0.454	0.9	0	0.943
FOXO3	SMAD3	4447277	4440414	9606.ENSP00000385824	9606.ENSP00000332973	0	0.457	0.9	0	0.943
PIK3CG	PIK3R3	4442215	4435132	9606.ENSP00000352121	9606.ENSP00000262741	0.061	0.446	0.9	0	0.943
IL25	IL17RB	4439984	4436765	9606.ENSP00000328111	9606.ENSP00000288167	0	0.459	0.9	0	0.943
MAP3K14	BIRC2	4451706	4451224	9606.ENSP00000482657	9606.ENSP00000477613	0.052	0.454	0.9	0	0.943
TCF7L2	LEF1	4443308	4435569	9606.ENSP00000358404	9606.ENSP00000265165	0	0.454	0.9	0	0.943
ABL1	PLCG1	4443923	4433874	9606.ENSP00000361423	9606.ENSP00000244007	0.097	0.422	0.9	0	0.943
GHR	STAT3	4451768	4435468	9606.ENSP00000483403	9606.ENSP00000264657	0	0.454	0.9	0	0.943
TNFRSF11A	TRAF2	4450776	4434026	9606.ENSP00000465500	9606.ENSP00000247668	0	0.454	0.9	0	0.943
PARD3	F11R	4444452	4443014	9606.ENSP00000363921	9606.ENSP00000357005	0	0.454	0.9	0	0.943
NFATC2	IL2	4446486	4433376	9606.ENSP00000379330	9606.ENSP00000226730	0	0.46	0.9	0	0.943
JAK1	IL3RA	4441317	4439962	9606.ENSP00000343204	9606.ENSP00000327890	0	0.454	0.9	0	0.943
ITCH	CXCR4	4451496	4447439	9606.ENSP00000480499	9606.ENSP00000386884	0.051	0.447	0.9	0	0.943
SRC	WASL	4444215	4433261	9606.ENSP00000362680	9606.ENSP00000223023	0	0.46	0.9	0	0.943
ITGB2	ITGA4	4446737	4446627	9606.ENSP00000380948	9606.ENSP00000380227	0.154	0.382	0.9	0	0.943
FN1	THBS1	4441661	4434771	9606.ENSP00000346839	9606.ENSP00000260356	0.169	0.379	0.9	0	0.943
TNFRSF13C	TRAF2	4436901	4434026	9606.ENSP00000291232	9606.ENSP00000247668	0.063	0.447	0.9	0	0.943
SNF8	TSG101	4449173	4434200	9606.ENSP00000421380	9606.ENSP00000251968	0.095	0.424	0.9	0	0.943
STAT2	STAT3	4439022	4435468	9606.ENSP00000315768	9606.ENSP00000264657	0.063	0.441	0.9	0	0.943
PECAM1	PTPN11	4450567	4441096	9606.ENSP00000457421	9606.ENSP00000340944	0	0.454	0.9	0	0.943
ELK1	MAPK14	4451738	4433482	9606.ENSP00000483056	9606.ENSP00000229795	0	0.456	0.9	0	0.943
PIK3R1	CDC42	4449428	4446990	9606.ENSP00000428056	9606.ENSP00000383118	0	0.454	0.9	0	0.943
RELA	SP1	4447098	4440095	9606.ENSP00000384273	9606.ENSP00000329357	0.048	0.457	0.9	0	0.943
TNFRSF9	TRAF2	4451323	4434026	9606.ENSP00000478699	9606.ENSP00000247668	0	0.46	0.9	0	0.943
MLLT4	F11R	4445990	4443014	9606.ENSP00000375960	9606.ENSP00000357005	0.055	0.454	0.9	0	0.943
LCK	PRKCQ	4440823	4435203	9606.ENSP00000337825	9606.ENSP00000263125	0.138	0.398	0.9	0	0.943
ETS1	MAPK14	4446058	4433482	9606.ENSP00000376436	9606.ENSP00000229795	0	0.456	0.9	0	0.943
PIK3R1	PIK3CG	4449428	4442215	9606.ENSP00000428056	9606.ENSP00000352121	0.061	0.446	0.9	0	0.943
ROCK2	MYL2	4439164	4433432	9606.ENSP00000317985	9606.ENSP00000228841	0	0.458	0.9	0	0.943
SHC1	RET	4448165	4441779	9606.ENSP00000401303	9606.ENSP00000347942	0	0.454	0.9	0	0.943
CHMP6	TSG101	4439132	4434200	9606.ENSP00000317468	9606.ENSP00000251968	0.047	0.451	0.9	0	0.943
JUP	SRC	4446205	4444215	9606.ENSP00000377508	9606.ENSP00000362680	0.068	0.444	0.9	0	0.943
EPAS1	TCEB2	4435307	4435055	9606.ENSP00000263734	9606.ENSP00000262306	0	0.461	0.9	0	0.943
HRAS	MAP2K2	4448459	4435169	9606.ENSP00000407586	9606.ENSP00000262948	0.192	0.361	0.9	0	0.943
TCEB2	RBX1	4435055	4432932	9606.ENSP00000262306	9606.ENSP00000216225	0.201	0.354	0.9	0	0.943
PIK3R1	BCAR1	4449428	4447708	9606.ENSP00000428056	9606.ENSP00000391669	0	0.454	0.9	0	0.943
GRB2	ABL1	4446042	4443923	9606.ENSP00000376345	9606.ENSP00000361423	0	0.459	0.9	0	0.943
CXCL12	CCR4	4446453	4440381	9606.ENSP00000379140	9606.ENSP00000332659	0	0.457	0.9	0	0.943
HSP90AA1	STK11	4440643	4439722	9606.ENSP00000335153	9606.ENSP00000324856	0	0.454	0.9	0	0.943
BCAR1	PTPN11	4447708	4441096	9606.ENSP00000391669	9606.ENSP00000340944	0.055	0.454	0.9	0	0.943
ITSN1	EPHB2	4445530	4444426	9606.ENSP00000370719	9606.ENSP00000363763	0	0.454	0.9	0	0.943
PIK3CG	PIK3R2	4442215	4433214	9606.ENSP00000352121	9606.ENSP00000222254	0.061	0.446	0.9	0	0.943
NCK2	EFNB1	4433581	4432808	9606.ENSP00000233154	9606.ENSP00000204961	0.062	0.445	0.9	0	0.943
ACVR1B	SMAD4	4450048	4441161	9606.ENSP00000442656	9606.ENSP00000341551	0.063	0.442	0.9	0	0.943
MYC	BCL2	4451407	4446777	9606.ENSP00000479618	9606.ENSP00000381185	0	0.456	0.9	0	0.943
TNFRSF25	TNFSF15	4444941	4444313	9606.ENSP00000367013	9606.ENSP00000363157	0	0.457	0.9	0	0.943
CYBB	ITGAL	4445083	4441903	9606.ENSP00000367851	9606.ENSP00000349252	0.458	0	0.9	0	0.943
CSF1R	CBL	4436666	4435363	9606.ENSP00000286301	9606.ENSP00000264033	0	0.46	0.9	0	0.943
BCAR1	PTK2B	4447708	4446690	9606.ENSP00000391669	9606.ENSP00000380638	0	0.459	0.9	0	0.943
STAT3	CCND1	4435468	4433391	9606.ENSP00000264657	9606.ENSP00000227507	0.049	0.457	0.9	0	0.943
ARRB1	SRC	4448521	4444215	9606.ENSP00000409581	9606.ENSP00000362680	0.063	0.445	0.9	0	0.943
MAP3K14	BIRC3	4451706	4435265	9606.ENSP00000482657	9606.ENSP00000263464	0.052	0.454	0.9	0	0.943
CDC42	PRKCZ	4446990	4445078	9606.ENSP00000383118	9606.ENSP00000367830	0	0.456	0.9	0	0.943
CASP3	BIRC3	4438651	4435265	9606.ENSP00000311032	9606.ENSP00000263464	0.061	0.451	0.9	0	0.943
CD3G	LCK	4449591	4440823	9606.ENSP00000431445	9606.ENSP00000337825	0.453	0.05	0.9	0	0.943
RAC1	RALBP1	4441834	4432603	9606.ENSP00000348461	9606.ENSP00000019317	0	0.454	0.9	0	0.943
MITF	EP300	4437165	4435224	9606.ENSP00000295600	9606.ENSP00000263253	0.055	0.454	0.9	0	0.943
NEDD4	PTEN	4449308	4443848	9606.ENSP00000424827	9606.ENSP00000361021	0.05	0.454	0.9	0	0.943
AXIN2	AXIN1	4437876	4435059	9606.ENSP00000302625	9606.ENSP00000262320	0.062	0.442	0.9	0	0.943
GRB2	EPOR	4446042	4433206	9606.ENSP00000376345	9606.ENSP00000222139	0	0.457	0.9	0	0.943
NCF1	CYBA	4436815	4434915	9606.ENSP00000289473	9606.ENSP00000261623	0.159	0.379	0.9	0	0.943
PIK3R1	LCK	4449428	4440823	9606.ENSP00000428056	9606.ENSP00000337825	0	0.46	0.9	0	0.943
NTRK1	RAP1A	4449589	4443371	9606.ENSP00000431418	9606.ENSP00000358723	0	0.456	0.9	0	0.943
CXCR4	CXCL12	4447439	4446453	9606.ENSP00000386884	9606.ENSP00000379140	0	0.457	0.9	0	0.943
SDCBP	EFNB1	4434752	4432808	9606.ENSP00000260130	9606.ENSP00000204961	0	0.457	0.9	0	0.943
MAPK11	MAPK14	4440477	4433482	9606.ENSP00000333685	9606.ENSP00000229795	0	0.454	0.9	0	0.943
FN1	LCK	4441661	4440823	9606.ENSP00000346839	9606.ENSP00000337825	0	0.943	0	0	0.943
CXCL12	CCR10	4446453	4440365	9606.ENSP00000379140	9606.ENSP00000332504	0	0.457	0.9	0	0.943
EPS15	DNM3	4443804	4442948	9606.ENSP00000360798	9606.ENSP00000356705	0.114	0.413	0.9	0	0.943
CNTFR	CNTF	4445142	4442658	9606.ENSP00000368265	9606.ENSP00000355370	0	0.46	0.9	0	0.943
RAC1	BCR	4441834	4437968	9606.ENSP00000348461	9606.ENSP00000303507	0	0.457	0.9	0	0.943
NCF2	CYBA	4442905	4434915	9606.ENSP00000356505	9606.ENSP00000261623	0.159	0.379	0.9	0	0.943
CXCL1	MMP9	4446449	4443919	9606.ENSP00000379110	9606.ENSP00000361405	0.145	0.379	0.9	0	0.942
PTPN6	KIT	4447701	4436763	9606.ENSP00000391592	9606.ENSP00000288135	0.063	0.435	0.9	0	0.942
NTRK1	RASGRF1	4449589	4448384	9606.ENSP00000431418	9606.ENSP00000405963	0.062	0.432	0.9	0	0.942
ITGB1	EGFR	4446489	4436186	9606.ENSP00000379350	9606.ENSP00000275493	0.097	0.416	0.9	0	0.942
CXCL8	PF4	4438229	4437224	9606.ENSP00000306512	9606.ENSP00000296029	0.06	0.435	0.9	0	0.942
CCL4	CXCR5	4451651	4436951	9606.ENSP00000482259	9606.ENSP00000292174	0.072	0.432	0.9	0	0.942
EP300	SMAD2	4435224	4435021	9606.ENSP00000263253	9606.ENSP00000262160	0.049	0.439	0.9	0	0.942
HIF1A	MDM2	4449842	4434604	9606.ENSP00000437955	9606.ENSP00000258149	0.061	0.433	0.9	0	0.942
YWHAB	TSC1	4444040	4437501	9606.ENSP00000361930	9606.ENSP00000298552	0.055	0.436	0.9	0	0.942
TNF	NFKBIA	4448041	4432983	9606.ENSP00000398698	9606.ENSP00000216797	0.152	0.379	0.9	0	0.942
SRC	RASA1	4444215	4436131	9606.ENSP00000362680	9606.ENSP00000274376	0.063	0.435	0.9	0	0.942
PTK2B	JAK1	4446690	4441317	9606.ENSP00000380638	9606.ENSP00000343204	0.061	0.433	0.9	0	0.942
RASA1	PDGFRA	4436131	4434540	9606.ENSP00000274376	9606.ENSP00000257290	0	0.448	0.9	0	0.942
GNB2	GNA15	4438114	4435170	9606.ENSP00000305260	9606.ENSP00000262958	0.106	0.411	0.9	0	0.942
SMURF1	PTCH1	4442504	4440350	9606.ENSP00000354621	9606.ENSP00000332353	0.055	0.435	0.9	0	0.942
PTPN11	STAT3	4441096	4435468	9606.ENSP00000340944	9606.ENSP00000264657	0.062	0.436	0.9	0	0.942
PTPN6	CBL	4447701	4435363	9606.ENSP00000391592	9606.ENSP00000264033	0.063	0.432	0.9	0	0.942
GNA15	GNB5	4435170	4434958	9606.ENSP00000262958	9606.ENSP00000261837	0.106	0.411	0.9	0	0.942
FN1	ITGA5	4441661	4437011	9606.ENSP00000346839	9606.ENSP00000293379	0.153	0.379	0.9	0	0.942
TRAF3	TNFRSF13C	4450450	4436901	9606.ENSP00000454207	9606.ENSP00000291232	0.049	0.447	0.9	0	0.942
HIF1A	STAT3	4449842	4435468	9606.ENSP00000437955	9606.ENSP00000264657	0.061	0.434	0.9	0	0.942
PLG	SERPINE1	4438461	4433266	9606.ENSP00000308938	9606.ENSP00000223095	0.063	0.435	0.9	0	0.942
CXCR2	PPBP	4439296	4437223	9606.ENSP00000319635	9606.ENSP00000296028	0.143	0.379	0.9	0	0.942
STAT1	PTPN11	4442456	4441096	9606.ENSP00000354394	9606.ENSP00000340944	0.062	0.436	0.9	0	0.942
HDAC1	PPARG	4444211	4436745	9606.ENSP00000362649	9606.ENSP00000287820	0	0.447	0.9	0	0.942
PRKCA	EGFR	4448494	4436186	9606.ENSP00000408695	9606.ENSP00000275493	0.049	0.44	0.9	0	0.942
RELA	PIAS3	4447098	4446098	9606.ENSP00000384273	9606.ENSP00000376765	0.061	0.434	0.9	0	0.942
PTPN11	PDGFRA	4441096	4434540	9606.ENSP00000340944	9606.ENSP00000257290	0.063	0.435	0.9	0	0.942
HDAC1	SMAD4	4444211	4441161	9606.ENSP00000362649	9606.ENSP00000341551	0.066	0.43	0.9	0	0.942
NCK1	BCAR1	4448885	4447708	9606.ENSP00000417273	9606.ENSP00000391669	0.06	0.435	0.9	0	0.942
IL6ST	JAK1	4445526	4441317	9606.ENSP00000370698	9606.ENSP00000343204	0.09	0.421	0.9	0	0.942
PRKACG	PRKACA	4444863	4438521	9606.ENSP00000366488	9606.ENSP00000309591	0	0.445	0.9	0	0.942
CCL19	CCR7	4438451	4433992	9606.ENSP00000308815	9606.ENSP00000246657	0.152	0.379	0.9	0	0.942
IFNGR1	STAT1	4442950	4442456	9606.ENSP00000356713	9606.ENSP00000354394	0	0.447	0.9	0	0.942
CREBBP	SMAD2	4435065	4435021	9606.ENSP00000262367	9606.ENSP00000262160	0.049	0.439	0.9	0	0.942
NCK1	CBLB	4448885	4435380	9606.ENSP00000417273	9606.ENSP00000264122	0	0.446	0.9	0	0.942
GNB1	GNA15	4451621	4435170	9606.ENSP00000481878	9606.ENSP00000262958	0.106	0.411	0.9	0	0.942
RASSF1	MDM2	4441940	4434604	9606.ENSP00000349547	9606.ENSP00000258149	0	0.449	0.9	0	0.942
ITGB2	VCAM1	4446737	4437090	9606.ENSP00000380948	9606.ENSP00000294728	0.444	0	0.9	0	0.942
YES1	GRB2	4450671	4446042	9606.ENSP00000462468	9606.ENSP00000376345	0.109	0.407	0.9	0	0.942
SMAD3	CREBBP	4440414	4435065	9606.ENSP00000332973	9606.ENSP00000262367	0.055	0.439	0.9	0	0.942
PTPN6	KDR	4447701	4435337	9606.ENSP00000391592	9606.ENSP00000263923	0.063	0.435	0.9	0	0.942
PTPN11	KDR	4441096	4435337	9606.ENSP00000340944	9606.ENSP00000263923	0.063	0.435	0.9	0	0.942
NTRK1	MAPK3	4449589	4435180	9606.ENSP00000431418	9606.ENSP00000263025	0	0.446	0.9	0	0.942
YES1	RASA1	4450671	4436131	9606.ENSP00000462468	9606.ENSP00000274376	0.063	0.435	0.9	0	0.942
GNAT2	GNGT1	4434167	4434061	9606.ENSP00000251337	9606.ENSP00000248572	0.202	0.337	0.9	0	0.942
JUP	FYN	4446205	4441647	9606.ENSP00000377508	9606.ENSP00000346671	0	0.444	0.9	0	0.942
CCL4	CCR8	4451651	4439852	9606.ENSP00000482259	9606.ENSP00000326432	0.065	0.432	0.9	0	0.942
GNG3	HTR5A	4437056	4436748	9606.ENSP00000294117	9606.ENSP00000287907	0.367	0.165	0.9	0	0.942
ESR1	STAT1	4448358	4442456	9606.ENSP00000405330	9606.ENSP00000354394	0	0.448	0.9	0	0.942
JAK1	STAT2	4441317	4439022	9606.ENSP00000343204	9606.ENSP00000315768	0.061	0.432	0.9	0	0.942
MET	STAT3	4439114	4435468	9606.ENSP00000317272	9606.ENSP00000264657	0.062	0.432	0.9	0	0.942
POMC	GHRHR	4447072	4439339	9606.ENSP00000384092	9606.ENSP00000320180	0.452	0	0.9	0	0.942
ITGB1	FN1	4446489	4441661	9606.ENSP00000379350	9606.ENSP00000346839	0.146	0.379	0.9	0	0.942
KIT	PIK3CA	4436763	4435346	9606.ENSP00000288135	9606.ENSP00000263967	0	0.447	0.9	0	0.942
SOS1	LCK	4447527	4440823	9606.ENSP00000387784	9606.ENSP00000337825	0.061	0.432	0.9	0	0.942
APP	NGFR	4436608	4432715	9606.ENSP00000284981	9606.ENSP00000172229	0.069	0.434	0.9	0	0.942
KIT	PIK3R2	4436763	4433214	9606.ENSP00000288135	9606.ENSP00000222254	0	0.447	0.9	0	0.942
GNAQ	GNB5	4436680	4434958	9606.ENSP00000286548	9606.ENSP00000261837	0.106	0.411	0.9	0	0.942
GNGT1	GNAT1	4434061	4433558	9606.ENSP00000248572	9606.ENSP00000232461	0.202	0.337	0.9	0	0.942
PTCH1	SMURF2	4440350	4435082	9606.ENSP00000332353	9606.ENSP00000262435	0.055	0.435	0.9	0	0.942
IL12RB1	IL12RB2	4450970	4435061	9606.ENSP00000470788	9606.ENSP00000262345	0	0.447	0.9	0	0.942
RET	PTPN11	4441779	4441096	9606.ENSP00000347942	9606.ENSP00000340944	0.063	0.435	0.9	0	0.942
PTPN6	STAT5B	4447701	4437006	9606.ENSP00000391592	9606.ENSP00000293328	0.062	0.436	0.9	0	0.942
RUNX1	EP300	4437664	4435224	9606.ENSP00000300305	9606.ENSP00000263253	0.061	0.441	0.9	0	0.942
CTBP1	APC	4436892	4434547	9606.ENSP00000290921	9606.ENSP00000257430	0	0.451	0.9	0	0.942
HDAC1	NFKBIA	4444211	4432983	9606.ENSP00000362649	9606.ENSP00000216797	0.061	0.44	0.9	0	0.942
PTPN11	KIT	4441096	4436763	9606.ENSP00000340944	9606.ENSP00000288135	0.063	0.435	0.9	0	0.942
SRC	PDGFRB	4444215	4434952	9606.ENSP00000362680	9606.ENSP00000261799	0.061	0.437	0.9	0	0.942
GNA15	GNB4	4435170	4433561	9606.ENSP00000262958	9606.ENSP00000232564	0.106	0.411	0.9	0	0.942
IGFBP3	MMP1	4445494	4439553	9606.ENSP00000370473	9606.ENSP00000322788	0.142	0.379	0.9	0	0.942
SMAD3	EP300	4440414	4435224	9606.ENSP00000332973	9606.ENSP00000263253	0.049	0.439	0.9	0	0.942
GNG8	CXCR5	4437699	4436951	9606.ENSP00000300873	9606.ENSP00000292174	0	0.441	0.9	0	0.941
ARRB2	SMO	4448286	4434095	9606.ENSP00000403701	9606.ENSP00000249373	0.061	0.429	0.9	0	0.941
MAPK8	RAC1	4446429	4441834	9606.ENSP00000378974	9606.ENSP00000348461	0.063	0.43	0.9	0	0.941
SP1	MAPK3	4440095	4435180	9606.ENSP00000329357	9606.ENSP00000263025	0	0.443	0.9	0	0.941
HLA-DRB5	HLA-DQA2	4444482	4444477	9606.ENSP00000364114	9606.ENSP00000364076	0.177	0.347	0.9	0	0.941
ARHGEF1	PIK3CA	4440774	4435346	9606.ENSP00000337261	9606.ENSP00000263967	0.063	0.424	0.9	0	0.941
PPP2CA	MAPK3	4448965	4435180	9606.ENSP00000418447	9606.ENSP00000263025	0.063	0.43	0.9	0	0.941
IL6ST	OSMR	4445526	4436121	9606.ENSP00000370698	9606.ENSP00000274276	0.095	0.408	0.9	0	0.941
PTCH2	SMO	4443894	4434095	9606.ENSP00000361266	9606.ENSP00000249373	0.061	0.43	0.9	0	0.941
NFKB2	NFKB1	4443433	4433374	9606.ENSP00000358983	9606.ENSP00000226574	0.192	0.336	0.9	0	0.941
MYC	ESR1	4451407	4448358	9606.ENSP00000479618	9606.ENSP00000405330	0	0.442	0.9	0	0.941
HRAS	RALA	4448459	4432558	9606.ENSP00000407586	9606.ENSP00000005257	0	0.436	0.9	0	0.941
PECAM1	PTPN6	4450567	4447701	9606.ENSP00000457421	9606.ENSP00000391592	0.076	0.415	0.9	0	0.941
CCL5	CCR1	4451102	4437243	9606.ENSP00000474412	9606.ENSP00000296140	0.096	0.402	0.9	0	0.941
GSK3B	FZD1	4439717	4436750	9606.ENSP00000324806	9606.ENSP00000287934	0	0.441	0.9	0	0.941
CCL5	CXCL10	4451102	4438146	9606.ENSP00000474412	9606.ENSP00000305651	0.309	0.226	0.9	0	0.941
BMPR2	XIAP	4444419	4443692	9606.ENSP00000363708	9606.ENSP00000360242	0.064	0.422	0.9	0	0.941
JUNB	EP300	4437951	4435224	9606.ENSP00000303315	9606.ENSP00000263253	0.052	0.434	0.9	0	0.941
SOS1	PTPN11	4447527	4441096	9606.ENSP00000387784	9606.ENSP00000340944	0.063	0.427	0.9	0	0.941
JAK1	STAM2	4441317	4435333	9606.ENSP00000343204	9606.ENSP00000263904	0.061	0.428	0.9	0	0.941
IL2RG	IL7R	4444340	4438199	9606.ENSP00000363318	9606.ENSP00000306157	0.14	0.379	0.9	0	0.941
SST	SSTR1	4436733	4435759	9606.ENSP00000287641	9606.ENSP00000267377	0.132	0.379	0.9	0	0.941
PDPK1	HSP90AA1	4441403	4440643	9606.ENSP00000344220	9606.ENSP00000335153	0.086	0.408	0.9	0	0.941
GNG5	GNAI2	4443591	4438833	9606.ENSP00000359675	9606.ENSP00000312999	0.059	0.429	0.9	0	0.941
CTNND1	EGFR	4446884	4436186	9606.ENSP00000382004	9606.ENSP00000275493	0.111	0.393	0.9	0	0.941
ARRB1	SMO	4448521	4434095	9606.ENSP00000409581	9606.ENSP00000249373	0.061	0.429	0.9	0	0.941
SP1	MAPK14	4440095	4433482	9606.ENSP00000329357	9606.ENSP00000229795	0	0.443	0.9	0	0.941
SMURF1	PARD6A	4442504	4433074	9606.ENSP00000354621	9606.ENSP00000219255	0	0.435	0.9	0	0.941
TNFRSF1B	TRAF1	4444700	4444282	9606.ENSP00000365435	9606.ENSP00000362994	0.137	0.379	0.9	0	0.941
BMP2	ACVR1	4445120	4435284	9606.ENSP00000368104	9606.ENSP00000263640	0	0.72	0.8	0	0.941
ESR1	SP1	4448358	4440095	9606.ENSP00000405330	9606.ENSP00000329357	0.062	0.424	0.9	0	0.941
ITGB3	PDGFRB	4450406	4434952	9606.ENSP00000452786	9606.ENSP00000261799	0.088	0.407	0.9	0	0.941
PPARG	PIAS1	4436745	4434102	9606.ENSP00000287820	9606.ENSP00000249636	0	0.437	0.9	0	0.941
DVL1	RAC1	4445130	4441834	9606.ENSP00000368169	9606.ENSP00000348461	0	0.437	0.9	0	0.941
VEGFA	STAT3	4451310	4435468	9606.ENSP00000478570	9606.ENSP00000264657	0	0.434	0.9	0	0.941
FIGF	FLT4	4437446	4434983	9606.ENSP00000297904	9606.ENSP00000261937	0	0.438	0.9	0	0.941
YES1	PDGFRB	4450671	4434952	9606.ENSP00000462468	9606.ENSP00000261799	0.049	0.437	0.9	0	0.941
CSF2RB	JAK1	4447068	4441317	9606.ENSP00000384053	9606.ENSP00000343204	0	0.435	0.9	0	0.941
ITGB1	VCAM1	4446489	4437090	9606.ENSP00000379350	9606.ENSP00000294728	0.129	0.379	0.9	0	0.941
ARNT	CREBBP	4442141	4435065	9606.ENSP00000351407	9606.ENSP00000262367	0.089	0.412	0.9	0	0.941
HLA-DPA1	HLA-DMA	4447805	4444460	9606.ENSP00000393566	9606.ENSP00000363976	0.443	0	0.9	0	0.941
LIFR	OSM	4435260	4432875	9606.ENSP00000263409	9606.ENSP00000215781	0	0.435	0.9	0	0.941
SHC1	MAPK14	4448165	4433482	9606.ENSP00000401303	9606.ENSP00000229795	0.061	0.429	0.9	0	0.941
SRC	STAT3	4444215	4435468	9606.ENSP00000362680	9606.ENSP00000264657	0.058	0.432	0.9	0	0.941
LCK	PIK3CA	4440823	4435346	9606.ENSP00000337825	9606.ENSP00000263967	0.058	0.432	0.9	0	0.941
NCK1	EPHB2	4448885	4444426	9606.ENSP00000417273	9606.ENSP00000363763	0	0.438	0.9	0	0.941
CNTFR	CLCF1	4445142	4438493	9606.ENSP00000368265	9606.ENSP00000309338	0	0.437	0.9	0	0.941
CLTC	RAB5B	4451404	4442356	9606.ENSP00000479606	9606.ENSP00000353444	0.063	0.422	0.9	0	0.941
CDC42	ARHGEF3	4446990	4441113	9606.ENSP00000383118	9606.ENSP00000341071	0.049	0.437	0.9	0	0.941
YWHAB	MAP2K2	4444040	4435169	9606.ENSP00000361930	9606.ENSP00000262948	0.132	0.379	0.9	0	0.941
HRH3	GNG3	4441265	4437056	9606.ENSP00000342560	9606.ENSP00000294117	0.35	0.165	0.9	0	0.941
FZD4	RAB5A	4449697	4436053	9606.ENSP00000434034	9606.ENSP00000273047	0	0.435	0.9	0	0.941
SP1	RB1	4440095	4435747	9606.ENSP00000329357	9606.ENSP00000267163	0	0.433	0.9	0	0.94
EGFR	BLK	4436186	4434678	9606.ENSP00000275493	9606.ENSP00000259089	0	0.431	0.9	0	0.94
SST	SSTR4	4436733	4434404	9606.ENSP00000287641	9606.ENSP00000255008	0.12	0.379	0.9	0	0.94
GNG3	GNAQ	4437056	4436680	9606.ENSP00000294117	9606.ENSP00000286548	0.061	0.42	0.9	0	0.94
SMURF1	TGFBR2	4442504	4442197	9606.ENSP00000354621	9606.ENSP00000351905	0.061	0.414	0.9	0	0.94
RUNX1	IL2	4437664	4433376	9606.ENSP00000300305	9606.ENSP00000226730	0	0.43	0.9	0	0.94
JAK1	PLCG1	4441317	4433874	9606.ENSP00000343204	9606.ENSP00000244007	0.061	0.422	0.9	0	0.94
PLCB2	MAPK14	4434778	4433482	9606.ENSP00000260402	9606.ENSP00000229795	0	0.434	0.9	0	0.94
SRC	NFKBIA	4444215	4432983	9606.ENSP00000362680	9606.ENSP00000216797	0	0.433	0.9	0	0.94
PLCG2	FGFR3	4451677	4440994	9606.ENSP00000482457	9606.ENSP00000339824	0.054	0.711	0.8	0	0.94
LAMA3	ITGA3	4439693	4432576	9606.ENSP00000324532	9606.ENSP00000007722	0.129	0.369	0.9	0	0.94
AP2A1	AP2A2	4442199	4439946	9606.ENSP00000351926	9606.ENSP00000327694	0.107	0.387	0.9	0	0.94
IL10	STAT3	4448642	4435468	9606.ENSP00000412237	9606.ENSP00000264657	0	0.429	0.9	0	0.94
JUP	EGFR	4446205	4436186	9606.ENSP00000377508	9606.ENSP00000275493	0.055	0.42	0.9	0	0.94
FGR	EGFR	4444303	4436186	9606.ENSP00000363117	9606.ENSP00000275493	0	0.431	0.9	0	0.94
TSG101	CHMP5	4434200	4433286	9606.ENSP00000251968	9606.ENSP00000223500	0.15	0.354	0.9	0	0.94
CXCR3	CXCL9	4444247	4442567	9606.ENSP00000362795	9606.ENSP00000354901	0.122	0.379	0.9	0	0.94
UBQLN1	EPS15	4444723	4443804	9606.ENSP00000365576	9606.ENSP00000360798	0.063	0.416	0.9	0	0.94
IL2RG	STAT5A	4444340	4441128	9606.ENSP00000363318	9606.ENSP00000341208	0.188	0.32	0.9	0	0.94
GNG3	GNAT2	4437056	4434167	9606.ENSP00000294117	9606.ENSP00000251337	0.061	0.416	0.9	0	0.94
STAT1	EGFR	4442456	4436186	9606.ENSP00000354394	9606.ENSP00000275493	0.061	0.42	0.9	0	0.94
AP2A1	ARF6	4442199	4437483	9606.ENSP00000351926	9606.ENSP00000298316	0.078	0.409	0.9	0	0.94
MAP3K14	TRAF3	4451706	4450450	9606.ENSP00000482657	9606.ENSP00000454207	0.061	0.414	0.9	0	0.94
PDGFRB	PIK3R2	4434952	4433214	9606.ENSP00000261799	9606.ENSP00000222254	0.061	0.415	0.9	0	0.94
TNF	RELA	4448041	4447098	9606.ENSP00000398698	9606.ENSP00000384273	0	0.428	0.9	0	0.94
RUNX1	IFNG	4437664	4433446	9606.ENSP00000300305	9606.ENSP00000229135	0	0.43	0.9	0	0.94
MAP3K14	TRAF2	4451706	4434026	9606.ENSP00000482657	9606.ENSP00000247668	0.061	0.414	0.9	0	0.94
GNB1	UBQLN1	4451621	4444723	9606.ENSP00000481878	9606.ENSP00000365576	0	0.433	0.9	0	0.94
BIRC3	TNFRSF1A	4435265	4432688	9606.ENSP00000263464	9606.ENSP00000162749	0.061	0.412	0.9	0	0.94
SMAD4	EP300	4441161	4435224	9606.ENSP00000341551	9606.ENSP00000263253	0.062	0.419	0.9	0	0.94
LCK	NFKBIA	4440823	4432983	9606.ENSP00000337825	9606.ENSP00000216797	0	0.433	0.9	0	0.94
ITGB3	THBS1	4450406	4434771	9606.ENSP00000452786	9606.ENSP00000260356	0.115	0.379	0.9	0	0.94
PDPK1	PRKCI	4441403	4437194	9606.ENSP00000344220	9606.ENSP00000295797	0.091	0.394	0.9	0	0.94
GNG4	GNAQ	4445956	4436680	9606.ENSP00000375727	9606.ENSP00000286548	0.061	0.418	0.9	0	0.94
HLA-A	HLA-F	4446577	4434738	9606.ENSP00000379873	9606.ENSP00000259951	0.112	0.379	0.9	0	0.94
STAT1	FYN	4442456	4441647	9606.ENSP00000354394	9606.ENSP00000346671	0	0.432	0.9	0	0.94
VAV1	CD28	4451047	4439725	9606.ENSP00000472929	9606.ENSP00000324890	0.116	0.379	0.9	0	0.94
SRC	MAPK3	4444215	4435180	9606.ENSP00000362680	9606.ENSP00000263025	0.061	0.416	0.9	0	0.94
PTK2B	LCK	4446690	4440823	9606.ENSP00000380638	9606.ENSP00000337825	0	0.433	0.9	0	0.94
ITGB1	THBS1	4446489	4434771	9606.ENSP00000379350	9606.ENSP00000260356	0.115	0.379	0.9	0	0.94
MAPK8	TRAF2	4446429	4434026	9606.ENSP00000378974	9606.ENSP00000247668	0.063	0.419	0.9	0	0.94
CD28	CD4	4439725	4432588	9606.ENSP00000324890	9606.ENSP00000011653	0.169	0.336	0.9	0	0.94
MAPK3	RPS6KB1	4435180	4433324	9606.ENSP00000263025	9606.ENSP00000225577	0.061	0.422	0.9	0	0.94
PIK3R1	JAK1	4449428	4441317	9606.ENSP00000428056	9606.ENSP00000343204	0.062	0.408	0.9	0	0.939
AR	PIAS1	4444436	4434102	9606.ENSP00000363822	9606.ENSP00000249636	0	0.424	0.9	0	0.939
SSTR3	SST	4451544	4436733	9606.ENSP00000480971	9606.ENSP00000287641	0.097	0.379	0.9	0	0.939
GH2	PRL	4440426	4437829	9606.ENSP00000333157	9606.ENSP00000302150	0.308	0.193	0.9	0	0.939
GNAI2	CCR5	4438833	4436956	9606.ENSP00000312999	9606.ENSP00000292303	0	0.424	0.9	0	0.939
ITSN1	DNM3	4445530	4442948	9606.ENSP00000370719	9606.ENSP00000356705	0.063	0.411	0.9	0	0.939
CDH1	VCL	4434944	4432848	9606.ENSP00000261769	9606.ENSP00000211998	0.061	0.404	0.9	0	0.939
GLI2	SMO	4447656	4434095	9606.ENSP00000390436	9606.ENSP00000249373	0.151	0.341	0.9	0	0.939
BCL2L11	YWHAB	4446127	4444040	9606.ENSP00000376943	9606.ENSP00000361930	0	0.422	0.9	0	0.939
TRAF3	LTBR	4450450	4433438	9606.ENSP00000454207	9606.ENSP00000228918	0	0.421	0.9	0	0.939
EPHB2	EFNA1	4444426	4443096	9606.ENSP00000363763	9606.ENSP00000357392	0.188	0.313	0.9	0	0.939
BIRC2	TNFRSF1A	4451224	4432688	9606.ENSP00000477613	9606.ENSP00000162749	0.049	0.412	0.9	0	0.939
TNF	LTBR	4448041	4433438	9606.ENSP00000398698	9606.ENSP00000228918	0	0.418	0.9	0	0.939
TGFBR2	DAB2	4442197	4438856	9606.ENSP00000351905	9606.ENSP00000313391	0.118	0.37	0.9	0	0.939
HLA-DPA1	HLA-DRB5	4447805	4444482	9606.ENSP00000393566	9606.ENSP00000364114	0.205	0.297	0.9	0	0.939
EGLN1	VHL	4442711	4434489	9606.ENSP00000355601	9606.ENSP00000256474	0	0.417	0.9	0	0.939
ESR1	PIK3R3	4448358	4435132	9606.ENSP00000405330	9606.ENSP00000262741	0.061	0.404	0.9	0	0.939
NFATC2	CREBBP	4446486	4435065	9606.ENSP00000379330	9606.ENSP00000262367	0.103	0.379	0.9	0	0.939
STAT1	MAPK14	4442456	4433482	9606.ENSP00000354394	9606.ENSP00000229795	0.06	0.406	0.9	0	0.939
LAMA5	ITGA3	4434270	4432576	9606.ENSP00000252999	9606.ENSP00000007722	0.117	0.369	0.9	0	0.939
RAB4A	RAB5A	4442725	4436053	9606.ENSP00000355651	9606.ENSP00000273047	0.062	0.404	0.9	0	0.939
SMAD4	SP1	4441161	4440095	9606.ENSP00000341551	9606.ENSP00000329357	0.062	0.408	0.9	0	0.939
EGFR	WASL	4436186	4433261	9606.ENSP00000275493	9606.ENSP00000223023	0.076	0.393	0.9	0	0.939
HDAC1	GLI1	4444211	4433423	9606.ENSP00000362649	9606.ENSP00000228682	0	0.422	0.9	0	0.939
CXCR4	CD4	4447439	4432588	9606.ENSP00000386884	9606.ENSP00000011653	0.087	0.393	0.9	0	0.939
MYC	CREBBP	4451407	4435065	9606.ENSP00000479618	9606.ENSP00000262367	0.062	0.405	0.9	0	0.939
CBL	PIK3CA	4435363	4435346	9606.ENSP00000264033	9606.ENSP00000263967	0.061	0.407	0.9	0	0.939
CDH5	CTNNA1	4441389	4438066	9606.ENSP00000344115	9606.ENSP00000304669	0.061	0.404	0.9	0	0.939
CD28	CD80	4439725	4435403	9606.ENSP00000324890	9606.ENSP00000264246	0.062	0.41	0.9	0	0.939
CCL5	CXCR5	4451102	4436951	9606.ENSP00000474412	9606.ENSP00000292174	0.097	0.384	0.9	0	0.939
GH1	PRL	4438810	4437829	9606.ENSP00000312673	9606.ENSP00000302150	0.308	0.193	0.9	0	0.939
IFNAR2	STAT2	4441382	4439022	9606.ENSP00000343957	9606.ENSP00000315768	0.061	0.404	0.9	0	0.939
YWHAB	MAP2K1	4444040	4437859	9606.ENSP00000361930	9606.ENSP00000302486	0.101	0.379	0.9	0	0.939
GNAQ	HTR2C	4436680	4436210	9606.ENSP00000286548	9606.ENSP00000276198	0.059	0.41	0.9	0	0.939
HLA-DQA2	CD4	4444477	4432588	9606.ENSP00000364076	9606.ENSP00000011653	0.098	0.379	0.9	0	0.939
MAX	EP300	4442149	4435224	9606.ENSP00000351490	9606.ENSP00000263253	0.062	0.405	0.9	0	0.939
CUL2	HIF1A	4450135	4449842	9606.ENSP00000444856	9606.ENSP00000437955	0.062	0.409	0.9	0	0.939
TRAF6	TNFRSF13B	4449680	4434920	9606.ENSP00000433623	9606.ENSP00000261652	0	0.416	0.9	0	0.939
SMAD3	SP1	4440414	4440095	9606.ENSP00000332973	9606.ENSP00000329357	0.059	0.408	0.9	0	0.939
GNA13	CTNNA1	4448134	4438066	9606.ENSP00000400717	9606.ENSP00000304669	0.421	0	0.9	0	0.939
TNFRSF13B	TRAF2	4434920	4434026	9606.ENSP00000261652	9606.ENSP00000247668	0	0.416	0.9	0	0.939
SP1	SMAD2	4440095	4435021	9606.ENSP00000329357	9606.ENSP00000262160	0.061	0.408	0.9	0	0.939
ABL1	RB1	4443923	4435747	9606.ENSP00000361423	9606.ENSP00000267163	0.061	0.404	0.9	0	0.939
CXCR4	CCR5	4447439	4436956	9606.ENSP00000386884	9606.ENSP00000292303	0.098	0.379	0.9	0	0.939
CTNNA1	GNA12	4438066	4436183	9606.ENSP00000304669	9606.ENSP00000275364	0.421	0	0.9	0	0.939
FOXO3	CDKN1B	4447277	4433436	9606.ENSP00000385824	9606.ENSP00000228872	0	0.416	0.9	0	0.939
GRB2	PIK3CB	4446042	4436798	9606.ENSP00000376345	9606.ENSP00000289153	0.052	0.408	0.9	0	0.939
ITGB1	FLT4	4446489	4434983	9606.ENSP00000379350	9606.ENSP00000261937	0.061	0.407	0.9	0	0.939
MYC	EP300	4451407	4435224	9606.ENSP00000479618	9606.ENSP00000263253	0.062	0.405	0.9	0	0.939
PTPN6	IL4R	4447701	4446450	9606.ENSP00000391592	9606.ENSP00000379111	0.107	0.379	0.9	0	0.939
IL6ST	CNTF	4445526	4442658	9606.ENSP00000370698	9606.ENSP00000355370	0	0.416	0.9	0	0.939
RAC1	RHOB	4441834	4436010	9606.ENSP00000348461	9606.ENSP00000272233	0.079	0.396	0.9	0	0.939
FOXO3	SMAD2	4447277	4435021	9606.ENSP00000385824	9606.ENSP00000262160	0	0.416	0.9	0	0.939
ADCY5	ADCY2	4449032	4441294	9606.ENSP00000419361	9606.ENSP00000342952	0.107	0.379	0.9	0	0.939
ADCY2	ADCY1	4441294	4437392	9606.ENSP00000342952	9606.ENSP00000297323	0.109	0.379	0.9	0	0.939
SSTR2	SST	4442018	4436733	9606.ENSP00000350198	9606.ENSP00000287641	0.097	0.379	0.9	0	0.939
CDKN1A	RB1	4447168	4435747	9606.ENSP00000384849	9606.ENSP00000267163	0.055	0.41	0.9	0	0.939
CD86	CD28	4440320	4439725	9606.ENSP00000332049	9606.ENSP00000324890	0.098	0.379	0.9	0	0.939
STAT1	IFNAR2	4442456	4441382	9606.ENSP00000354394	9606.ENSP00000343957	0.062	0.407	0.9	0	0.939
CCR5	GNAQ	4436956	4436680	9606.ENSP00000292303	9606.ENSP00000286548	0	0.423	0.9	0	0.939
CNTFR	LIFR	4445142	4435260	9606.ENSP00000368265	9606.ENSP00000263409	0.098	0.379	0.9	0	0.939
GNAQ	PIK3CA	4436680	4435346	9606.ENSP00000286548	9606.ENSP00000263967	0.061	0.407	0.9	0	0.939
PLCG2	PRKCA	4451677	4448494	9606.ENSP00000482457	9606.ENSP00000408695	0.062	0.405	0.9	0	0.939
CCL5	CCR3	4451102	4449993	9606.ENSP00000474412	9606.ENSP00000441600	0.061	0.402	0.9	0	0.939
ITGB1	LAMA1	4446489	4445872	9606.ENSP00000379350	9606.ENSP00000374309	0.077	0.4	0.9	0	0.939
SRC	MET	4444215	4439114	9606.ENSP00000362680	9606.ENSP00000317272	0.063	0.407	0.9	0	0.939
AXIN1	PPP2CB	4435059	4433144	9606.ENSP00000262320	9606.ENSP00000221138	0.061	0.404	0.9	0	0.939
MAP3K14	NFKB2	4451706	4443433	9606.ENSP00000482657	9606.ENSP00000358983	0.084	0.389	0.9	0	0.939
CD28	PIK3R2	4439725	4433214	9606.ENSP00000324890	9606.ENSP00000222254	0	0.417	0.9	0	0.939
PIK3R1	ESR1	4449428	4448358	9606.ENSP00000428056	9606.ENSP00000405330	0.063	0.404	0.9	0	0.939
CSF1R	SPI1	4436666	4433383	9606.ENSP00000286301	9606.ENSP00000227163	0.71	0	0.8	0	0.939
MAPK8	CRKL	4446429	4441611	9606.ENSP00000378974	9606.ENSP00000346300	0.064	0.404	0.9	0	0.939
TNF	BIRC3	4448041	4435265	9606.ENSP00000398698	9606.ENSP00000263464	0.172	0.328	0.9	0	0.939
RXRB	PPARD	4444435	4438644	9606.ENSP00000363817	9606.ENSP00000310928	0.072	0.399	0.9	0	0.939
PRKACA	NFKB1	4438521	4433374	9606.ENSP00000309591	9606.ENSP00000226574	0.097	0.386	0.9	0	0.939
GNAI3	CCR5	4443410	4436956	9606.ENSP00000358867	9606.ENSP00000292303	0	0.424	0.9	0	0.939
BIRC5	STAT3	4437778	4435468	9606.ENSP00000301633	9606.ENSP00000264657	0	0.417	0.9	0	0.939
TRAF2	LTBR	4434026	4433438	9606.ENSP00000247668	9606.ENSP00000228918	0	0.421	0.9	0	0.939
CDKN2A	HDAC1	4448997	4444211	9606.ENSP00000418915	9606.ENSP00000362649	0.061	0.409	0.9	0	0.939
TNFRSF10D	TNFRSF10B	4438575	4436223	9606.ENSP00000310263	9606.ENSP00000276431	0.102	0.379	0.9	0	0.939
CHMP4C	CHMP2B	4437381	4435315	9606.ENSP00000297265	9606.ENSP00000263780	0.147	0.347	0.9	0	0.939
TNFRSF13B	TRAF5	4434920	4434882	9606.ENSP00000261652	9606.ENSP00000261464	0	0.416	0.9	0	0.939
STAT1	JAK1	4442456	4441317	9606.ENSP00000354394	9606.ENSP00000343204	0.082	0.393	0.9	0	0.939
BMPR1B	XIAP	4448203	4443692	9606.ENSP00000401907	9606.ENSP00000360242	0	0.422	0.9	0	0.939
VAV1	CXCR4	4451047	4447439	9606.ENSP00000472929	9606.ENSP00000386884	0.107	0.379	0.9	0	0.939
HCK	ARRB1	4450141	4448521	9606.ENSP00000444986	9606.ENSP00000409581	0.065	0.402	0.9	0	0.939
EPS15	STAM2	4443804	4435333	9606.ENSP00000360798	9606.ENSP00000263904	0.064	0.406	0.9	0	0.939
RUNX1	CREBBP	4437664	4435065	9606.ENSP00000300305	9606.ENSP00000262367	0.061	0.405	0.9	0	0.939
ITGB3	KDR	4450406	4435337	9606.ENSP00000452786	9606.ENSP00000263923	0.061	0.407	0.9	0	0.939
SHC1	FLT1	4448165	4436489	9606.ENSP00000401303	9606.ENSP00000282397	0	0.418	0.9	0	0.939
SRC	STAT5A	4444215	4441128	9606.ENSP00000362680	9606.ENSP00000341208	0.063	0.402	0.9	0	0.939
GIT1	ARF6	4446338	4437483	9606.ENSP00000378338	9606.ENSP00000298316	0	0.412	0.9	0	0.938
AKAP13	PRKAR2A	4442526	4435616	9606.ENSP00000354718	9606.ENSP00000265563	0.064	0.393	0.9	0	0.938
CXCL1	CXCR1	4446449	4437175	9606.ENSP00000379110	9606.ENSP00000295683	0.085	0.379	0.9	0	0.938
MYC	PML	4451407	4435801	9606.ENSP00000479618	9606.ENSP00000268058	0.057	0.403	0.9	0	0.938
IL6ST	STAT3	4445526	4435468	9606.ENSP00000370698	9606.ENSP00000264657	0.063	0.4	0.9	0	0.938
TNF	CASP8	4448041	4442125	9606.ENSP00000398698	9606.ENSP00000351273	0.062	0.394	0.9	0	0.938
IFNGR1	JAK1	4442950	4441317	9606.ENSP00000356713	9606.ENSP00000343204	0.096	0.378	0.9	0	0.938
AR	GSK3B	4444436	4439717	9606.ENSP00000363822	9606.ENSP00000324806	0	0.407	0.9	0	0.938
PLCG2	FYN	4451677	4441647	9606.ENSP00000482457	9606.ENSP00000346671	0.061	0.401	0.9	0	0.938
TCF7	CREBBP	4441036	4435065	9606.ENSP00000340347	9606.ENSP00000262367	0.082	0.383	0.9	0	0.938
GIT1	PLCG1	4446338	4433874	9606.ENSP00000378338	9606.ENSP00000244007	0.069	0.393	0.9	0	0.938
MLLT4	CTNNA1	4445990	4438066	9606.ENSP00000375960	9606.ENSP00000304669	0.086	0.379	0.9	0	0.938
HSPA8	HSPA6	4449616	4438569	9606.ENSP00000432083	9606.ENSP00000310219	0.269	0.223	0.9	0	0.938
ACTN1	EZR	4446270	4442801	9606.ENSP00000377941	9606.ENSP00000356042	0.062	0.401	0.9	0	0.938
ARRB1	CSK	4448521	4433108	9606.ENSP00000409581	9606.ENSP00000220003	0.052	0.402	0.9	0	0.938
TCF7L1	CREBBP	4436470	4435065	9606.ENSP00000282111	9606.ENSP00000262367	0.082	0.383	0.9	0	0.938
MYC	GSK3B	4451407	4439717	9606.ENSP00000479618	9606.ENSP00000324806	0.063	0.391	0.9	0	0.938
SMAD3	RUNX1	4440414	4437664	9606.ENSP00000332973	9606.ENSP00000300305	0	0.41	0.9	0	0.938
PML	SIRT1	4435801	4432849	9606.ENSP00000268058	9606.ENSP00000212015	0	0.412	0.9	0	0.938
HTR2A	GNAQ	4449830	4436680	9606.ENSP00000437737	9606.ENSP00000286548	0	0.41	0.9	0	0.938
CD3E	CSK	4442492	4433108	9606.ENSP00000354566	9606.ENSP00000220003	0.084	0.379	0.9	0	0.938
NPY5R	NPY	4449269	4447109	9606.ENSP00000423917	9606.ENSP00000384364	0.089	0.379	0.9	0	0.938
PLCG2	LCK	4451677	4440823	9606.ENSP00000482457	9606.ENSP00000337825	0.062	0.4	0.9	0	0.938
CCL5	CXCL8	4451102	4438229	9606.ENSP00000474412	9606.ENSP00000306512	0.064	0.397	0.9	0	0.938
JAK1	PDGFRA	4441317	4434540	9606.ENSP00000343204	9606.ENSP00000257290	0	0.414	0.9	0	0.938
MAPK8	MAPK3	4446429	4435180	9606.ENSP00000378974	9606.ENSP00000263025	0.083	0.384	0.9	0	0.938
PTPN11	PIK3R2	4441096	4433214	9606.ENSP00000340944	9606.ENSP00000222254	0.063	0.394	0.9	0	0.938
MAPK3	SMAD2	4435180	4435021	9606.ENSP00000263025	9606.ENSP00000262160	0.06	0.397	0.9	0	0.938
CDC42	CBL	4446990	4435363	9606.ENSP00000383118	9606.ENSP00000264033	0.061	0.4	0.9	0	0.938
ARF6	ASAP2	4437483	4436426	9606.ENSP00000298316	9606.ENSP00000281419	0.061	0.396	0.9	0	0.938
CCL5	CXCR3	4451102	4444247	9606.ENSP00000474412	9606.ENSP00000362795	0.172	0.311	0.9	0	0.938
PML	CREBBP	4435801	4435065	9606.ENSP00000268058	9606.ENSP00000262367	0.056	0.396	0.9	0	0.938
GNA13	ARHGEF1	4448134	4440774	9606.ENSP00000400717	9606.ENSP00000337261	0	0.406	0.9	0	0.938
AR	SRC	4444436	4444215	9606.ENSP00000363822	9606.ENSP00000362680	0	0.407	0.9	0	0.938
GNAI3	GNAO1	4443410	4435094	9606.ENSP00000358867	9606.ENSP00000262494	0.062	0.393	0.9	0	0.938
MLLT4	RAP1B	4445990	4434137	9606.ENSP00000375960	9606.ENSP00000250559	0	0.412	0.9	0	0.938
GRB2	PIK3CA	4446042	4435346	9606.ENSP00000376345	9606.ENSP00000263967	0	0.408	0.9	0	0.938
PRKCB	EGFR	4438120	4436186	9606.ENSP00000305355	9606.ENSP00000275493	0.049	0.403	0.9	0	0.938
CSF2RB	PTPN11	4447068	4441096	9606.ENSP00000384053	9606.ENSP00000340944	0.096	0.379	0.9	0	0.938
ARNT	SP1	4442141	4440095	9606.ENSP00000351407	9606.ENSP00000329357	0.08	0.389	0.9	0	0.938
CXCL8	CXCR1	4438229	4437175	9606.ENSP00000306512	9606.ENSP00000295683	0.087	0.379	0.9	0	0.938
PIK3R1	RAC1	4449428	4441834	9606.ENSP00000428056	9606.ENSP00000348461	0	0.408	0.9	0	0.938
S1PR1	PDGFRB	4438124	4434952	9606.ENSP00000305416	9606.ENSP00000261799	0.096	0.379	0.9	0	0.938
DRD2	SSTR5	4442557	4437047	9606.ENSP00000354859	9606.ENSP00000293897	0.082	0.379	0.9	0	0.938
RAB5A	RAB22A	4436053	4433876	9606.ENSP00000273047	9606.ENSP00000244040	0.083	0.379	0.9	0	0.938
IL6ST	PTPN11	4445526	4441096	9606.ENSP00000370698	9606.ENSP00000340944	0.061	0.393	0.9	0	0.938
ACTB	WASL	4441991	4433261	9606.ENSP00000349960	9606.ENSP00000223023	0	0.414	0.9	0	0.938
SH3KBP1	SH3GL3	4446733	4439332	9606.ENSP00000380921	9606.ENSP00000320092	0.061	0.396	0.9	0	0.938
ACTN4	SERPINE1	4434247	4433266	9606.ENSP00000252699	9606.ENSP00000223095	0.085	0.379	0.9	0	0.938
ITGB3	COL1A2	4450406	4437383	9606.ENSP00000452786	9606.ENSP00000297268	0.084	0.379	0.9	0	0.938
SRC	DNM1	4444215	4444057	9606.ENSP00000362680	9606.ENSP00000362014	0.064	0.393	0.9	0	0.938
CDK1	PPP2R1A	4446389	4439716	9606.ENSP00000378699	9606.ENSP00000324804	0.062	0.393	0.9	0	0.938
PPP2CA	YWHAB	4448965	4444040	9606.ENSP00000418447	9606.ENSP00000361930	0.227	0.262	0.9	0	0.938
TCF7L1	EP300	4436470	4435224	9606.ENSP00000282111	9606.ENSP00000263253	0.082	0.383	0.9	0	0.938
CXCR3	CXCL13	4444247	4436695	9606.ENSP00000362795	9606.ENSP00000286758	0.09	0.379	0.9	0	0.938
ITCH	HGS	4451496	4440236	9606.ENSP00000480499	9606.ENSP00000331201	0.062	0.401	0.9	0	0.938
GRK5	GNG2	4446086	4440566	9606.ENSP00000376609	9606.ENSP00000334448	0	0.412	0.9	0	0.938
HHIP	IHH	4437307	4437184	9606.ENSP00000296575	9606.ENSP00000295731	0	0.407	0.9	0	0.938
FYN	KIT	4441647	4436763	9606.ENSP00000346671	9606.ENSP00000288135	0	0.414	0.9	0	0.938
PLEKHG2	CDC42	4447772	4446990	9606.ENSP00000392906	9606.ENSP00000383118	0.049	0.404	0.9	0	0.938
PLEKHG2	RAC1	4447772	4441834	9606.ENSP00000392906	9606.ENSP00000348461	0.049	0.404	0.9	0	0.938
GRB2	BCR	4446042	4437968	9606.ENSP00000376345	9606.ENSP00000303507	0.061	0.398	0.9	0	0.938
CHMP3	CHMP6	4448368	4439132	9606.ENSP00000405575	9606.ENSP00000317468	0.088	0.38	0.9	0	0.938
YES1	EPHB2	4450671	4444426	9606.ENSP00000462468	9606.ENSP00000363763	0.077	0.382	0.9	0	0.938
GSK3B	TSC2	4439717	4433091	9606.ENSP00000324806	9606.ENSP00000219476	0.046	0.404	0.9	0	0.938
FOXO1	SMAD4	4445233	4441161	9606.ENSP00000368880	9606.ENSP00000341551	0.061	0.396	0.9	0	0.938
MITF	MAPK14	4437165	4433482	9606.ENSP00000295600	9606.ENSP00000229795	0	0.407	0.9	0	0.938
CDC42	LCK	4446990	4440823	9606.ENSP00000383118	9606.ENSP00000337825	0.063	0.398	0.9	0	0.938
ITGAV	TGFB3	4434818	4433716	9606.ENSP00000261023	9606.ENSP00000238682	0.049	0.405	0.9	0	0.938
PDGFA	PDGFRB	4441629	4434952	9606.ENSP00000346508	9606.ENSP00000261799	0	0.409	0.9	0	0.938
NTRK1	GIPC1	4449589	4446097	9606.ENSP00000431418	9606.ENSP00000376753	0	0.409	0.9	0	0.938
PRKCA	GNA15	4448494	4435170	9606.ENSP00000408695	9606.ENSP00000262958	0	0.408	0.9	0	0.938
NTRK1	PIK3R1	4449589	4449428	9606.ENSP00000431418	9606.ENSP00000428056	0	0.407	0.9	0	0.938
THY1	ITGAV	4436571	4434818	9606.ENSP00000284240	9606.ENSP00000261023	0.083	0.379	0.9	0	0.938
EIF4B	RPS6KB1	4447567	4433324	9606.ENSP00000388806	9606.ENSP00000225577	0.061	0.393	0.9	0	0.938
HSPA8	CLTA	4449616	4433816	9606.ENSP00000432083	9606.ENSP00000242285	0.096	0.379	0.9	0	0.938
CRKL	PIK3R2	4441611	4433214	9606.ENSP00000346300	9606.ENSP00000222254	0.061	0.393	0.9	0	0.938
RAPGEF3	RAP1A	4447902	4443371	9606.ENSP00000395708	9606.ENSP00000358723	0	0.412	0.9	0	0.938
CXCR3	CXCL10	4444247	4438146	9606.ENSP00000362795	9606.ENSP00000305651	0.089	0.379	0.9	0	0.938
LEF1	CREBBP	4435569	4435065	9606.ENSP00000265165	9606.ENSP00000262367	0.082	0.383	0.9	0	0.938
TSG101	CHMP4B	4434200	4433017	9606.ENSP00000251968	9606.ENSP00000217402	0.118	0.361	0.9	0	0.938
AKAP13	GNA12	4442526	4436183	9606.ENSP00000354718	9606.ENSP00000275364	0	0.406	0.9	0	0.938
PRKCA	PLCB1	4448494	4440851	9606.ENSP00000408695	9606.ENSP00000338185	0.064	0.393	0.9	0	0.938
PLXNB1	MET	4442133	4439114	9606.ENSP00000351338	9606.ENSP00000317272	0.049	0.407	0.9	0	0.938
IL2RG	IL9R	4444340	4433883	9606.ENSP00000363318	9606.ENSP00000244174	0.162	0.32	0.9	0	0.938
FGFR3	STAT3	4440994	4435468	9606.ENSP00000339824	9606.ENSP00000264657	0	0.414	0.9	0	0.938
PLCG2	BLK	4451677	4434678	9606.ENSP00000482457	9606.ENSP00000259089	0.061	0.401	0.9	0	0.938
HSP90AA1	EP300	4440643	4435224	9606.ENSP00000335153	9606.ENSP00000263253	0	0.407	0.9	0	0.938
HDAC1	PML	4444211	4435801	9606.ENSP00000362649	9606.ENSP00000268058	0.062	0.393	0.9	0	0.938
TCF7	EP300	4441036	4435224	9606.ENSP00000340347	9606.ENSP00000263253	0.082	0.383	0.9	0	0.938
CXCR5	CXCL13	4436951	4436695	9606.ENSP00000292174	9606.ENSP00000286758	0.093	0.379	0.9	0	0.938
LAMA1	LAMB1	4445872	4433228	9606.ENSP00000374309	9606.ENSP00000222399	0.188	0.299	0.9	0	0.938
LTA	TNFRSF14	4448275	4441780	9606.ENSP00000403495	9606.ENSP00000347948	0.086	0.379	0.9	0	0.938
ETS1	SP1	4446058	4440095	9606.ENSP00000376436	9606.ENSP00000329357	0.061	0.393	0.9	0	0.938
ACTN1	SRC	4446270	4444215	9606.ENSP00000377941	9606.ENSP00000362680	0	0.407	0.9	0	0.938
PIK3R1	MET	4449428	4439114	9606.ENSP00000428056	9606.ENSP00000317272	0	0.407	0.9	0	0.938
LCK	KIT	4440823	4436763	9606.ENSP00000337825	9606.ENSP00000288135	0	0.414	0.9	0	0.938
SMURF2	PARD6A	4435082	4433074	9606.ENSP00000262435	9606.ENSP00000219255	0	0.396	0.9	0	0.937
TNFRSF25	TRAF2	4444941	4434026	9606.ENSP00000367013	9606.ENSP00000247668	0.055	0.39	0.9	0	0.937
STAT2	IFNAR1	4439022	4435926	9606.ENSP00000315768	9606.ENSP00000270139	0.062	0.388	0.9	0	0.937
LEPR	STAT3	4440182	4435468	9606.ENSP00000330393	9606.ENSP00000264657	0	0.401	0.9	0	0.937
MAPK8	MAPK14	4446429	4433482	9606.ENSP00000378974	9606.ENSP00000229795	0.064	0.386	0.9	0	0.937
TRAF3	TRAF1	4450450	4444282	9606.ENSP00000454207	9606.ENSP00000362994	0.076	0.378	0.9	0	0.937
PRKCA	SRC	4448494	4444215	9606.ENSP00000408695	9606.ENSP00000362680	0	0.399	0.9	0	0.937
GNA12	CDH1	4436183	4434944	9606.ENSP00000275364	9606.ENSP00000261769	0	0.396	0.9	0	0.937
TRIO	RHOB	4440942	4436010	9606.ENSP00000339299	9606.ENSP00000272233	0.069	0.387	0.9	0	0.937
GRK5	AVPR1B	4446086	4442812	9606.ENSP00000376609	9606.ENSP00000356094	0	0.4	0.9	0	0.937
PIK3R1	CBLB	4449428	4435380	9606.ENSP00000428056	9606.ENSP00000264122	0.061	0.392	0.9	0	0.937
STAT1	IFNAR1	4442456	4435926	9606.ENSP00000354394	9606.ENSP00000270139	0	0.4	0.9	0	0.937
SMAD3	JUNB	4440414	4437951	9606.ENSP00000332973	9606.ENSP00000303315	0	0.402	0.9	0	0.937
SRC	ABL1	4444215	4443923	9606.ENSP00000362680	9606.ENSP00000361423	0.067	0.379	0.9	0	0.937
ARRB1	EGFR	4448521	4436186	9606.ENSP00000409581	9606.ENSP00000275493	0.057	0.393	0.9	0	0.937
VEGFA	CREBBP	4451310	4435065	9606.ENSP00000478570	9606.ENSP00000262367	0	0.4	0.9	0	0.937
HGS	VPS4A	4440236	4434398	9606.ENSP00000331201	9606.ENSP00000254950	0.063	0.387	0.9	0	0.937
SHC1	SOS2	4448165	4432953	9606.ENSP00000401303	9606.ENSP00000216373	0.062	0.389	0.9	0	0.937
RAC1	PLCG1	4441834	4433874	9606.ENSP00000348461	9606.ENSP00000244007	0.063	0.391	0.9	0	0.937
AGAP2	PIK3R1	4450279	4449428	9606.ENSP00000449241	9606.ENSP00000428056	0.075	0.379	0.9	0	0.937
SRC	PRKCI	4444215	4437194	9606.ENSP00000362680	9606.ENSP00000295797	0.062	0.384	0.9	0	0.937
CDC42	AKAP13	4446990	4442526	9606.ENSP00000383118	9606.ENSP00000354718	0.062	0.386	0.9	0	0.937
[truncated: 25,259 more rows]
