# Supplementary material for: Cyclosporine a directly affects human and mouse b cell migration in vitro by disrupting a hIF-1 αdependent, o2 sensing, molecular switch
Source: BMC Immunol. 2020 Mar 18;21:13. doi: 10.1186/s12865-020-0342-8 (PMC7079363; doi:10.1186/s12865-020-0342-8)
Supplement: Supplementary file 5 — Additional file 5 Top 3 enriched pathways, with associated p-values from the hypergeometric test. Data provided as an Excel spread sheet. [file 12865_2020_342_MOESM5_ESM.xlsx]

## Sheet: Sheet1
"Pathway"	"Pvalues"	"-log10_Pvalues"	"Genes"	"Module_Size"
ALLOGRAFT REJECTION, GRAFT VERSUS HOST DISEASE, TYPE I DIABETES MELLITUS	0.0000157769399972828, 0.0000236398955201442, 0.0000285005365598476	4.8, 4.63, 4.55	XP32, LSP1, CFDP1, ABI1, AP3S1, ARHGAP30, TARSL2, NDUFS8, INTS7, CBLL1, ASCC2, AGL, ANXA5, ADD3, KCTD10, NRDE2, PLEC, RAE1, HLA-DMB, CENPV, INTS12, SPAG9, NCBP2, UFSP2, LSM8, PPP1R18, IPO9, ZNHIT2, CARNMT1, SAR1A, PSMD8, NFATC1, PDHB, C1orf123, SNX29P2, HLA-DPB1, DDX46, MRPL4, TRIM56, K7EMT4_3894, RNF168, NAA10, RBBP6, DCTN4, SNAPC4, SNRPA1, TRAPPC2L, HLA-E, FBXO7, ERI1, AGPAT1, RPS6KA5	52
RENAL CELL CARCINOMA, ACUTE MYELOID LEUKEMIA, RIBOFLAVIN METABOLISM	0.000178156994729063, 0.00180787366914632, 0.00185164262140467	3.75, 2.74, 2.73	ME1, DDT, DMKN, GCLM, ADI1, ALDH16A1, ZDHHC3, OPA3, DRAP1, PRDM2, HSPA4L, WWC3, SETDB1, ELOB, NHP2, SLTM, M6PR, ARAF, SH3BGRL3, MTMR6, DDX31, CCDC6, ERO1B, GEMIN8, CYBA, EZR, SF3B1, ELAVL1, OSBPL10, RELA, ETS1, NCOR2, VPS33A, SON, CUL2, MRPS31, ATP5H, OTUB1, DHX38, CBFB, HEATR5B, SLC35F2, GSTCD, PFDN1, NOLC1, EMB, ZNF24, EIF3E, E2F4, MAP7D1, TXN2, MMS22L	52
RNA POLYMERASE, LEISHMANIA INFECTION, HUNTINGTONS DISEASE	0.000119347499477107, 0.00176281140444275, 0.00328856671998372	3.92, 2.75, 2.48	SERPINB12, CHMP6, NEK9, RNASEH1, EEF2K, TRAPPC10, NDFIP2, COX6C, UBE3A, AP1M1, CUTA, NAPA, NCAPH2, NFXL1, C8orf33, ITGA4, SERPINB2, TRIP12, XPO7, ATF1, LARP1, MYD88, XAB2, OAT, HSPA13, DDX47, CD2AP, EHBP1, CBX3, UTP14A, PELP1, TLK2, VPS4B, ATP5G3, RFX3, SLC10A7, TCL1A, POLR3B, TRMT10C, RGS14, FLYWCH2, HIST3H2BB, POLR2L	43
RIBOSOME, RNA POLYMERASE, FRUCTOSE AND MANNOSE METABOLISM	0.00272645609315686, 0.00380419205121447, 0.00520396245071598	2.56, 2.42, 2.28	NACAP1, JUP, TGM3, RAB18, MICALL1, GSG2, BDH1, TAF5, CD47, MAEA, MRPS15, HMHA1, GAPDH, NUP93, CWF19L1, PPIF, EXOC3, CCT8, TAGLN2, MGEA5, DDX55, HSPE1, KAT8, MPI, EIF4A1, NUP188, CTR9, RPAP1, ABCB7, EFHD2, UTP20, HELLS, POLR1E, ZNF706, RPSA, KIAA0922, RNF114, SIRT1, GPAM, RPL36, A0A0U1RRH7_5049	41
FOLATE BIOSYNTHESIS, NICOTINATE AND NICOTINAMIDE METABOLISM, GLYCINE SERINE AND THREONINE METABOLISM	0.000534379222728261, 0.0026122513584581, 0.00433953089144836	3.27, 2.58, 2.36	SPR, PDLIM1, CEP131, TOR1AIP1, GAMT, ABCB8, PRKAA1, PEX14, GRPEL2, CCS, ACADVL, DNAJB6, AURKB, MECP2, PHACTR4, MRPL40, THUMPD3, PSMA7, DIDO1, RBBP5, KLHL6, PDCD5, SRGAP2, DCTN6, PHB, MYL12B, PTPMT1, NADK, CHCHD3, SPATA5, CUL5, SCRIB, FAM207A, TICAM1, METTL10, TXNDC9, LANCL2, FAM177A1, SLC38A10, NF2, APOB	41
RNA POLYMERASE, OOCYTE MEIOSIS, PANTOTHENATE AND COA BIOSYNTHESIS	0.000103403438048321, 0.000458597201976808, 0.00115421669294622	3.99, 3.34, 2.94	CARD11, ATP5J, PLEK, UBIAD1, RPL30, METTL14, SLC25A15, SIGMAR1, SLC9A7, CCT7, SCFD1, MRPS16, MITD1, CDC16, RASSF6, EBP, AP1S2, MBLAC2, SYNJ2BP-COX16, C1QBP, CCNDBP1, TAF1, CLPTM1, SNRPC, SLK, FIBP, NUDCD3, THOC7, RUFY3, MFAP1, IGLC2, ANAPC5, TUBGCP3, COPS8, POLR3D, POLR2I, REEP5, SELENOO, PANK1, ETV6, THADA	41
SMALL CELL LUNG CANCER, PROTEIN EXPORT, PROPANOATE METABOLISM	0.00222395246699769, 0.00248764951618601, 0.00467576397153427	2.65, 2.6, 2.33	SSR4, FOCAD, APOOL, LCOR, LDHA, CTPS2, PIAS4, DAG1, FAM210A, TSC22D4, WBP4, MED20, MTA1, GMPR2, SH3BGRL, PDLIM5, ENY2, NFKB1, PDE12, PPP1R2, MAIP1, RTFDC1, ARHGAP1, LENG8, OXA1L, TXNDC17, PDCL3, INO80, KPNA4, MAP4K4, SWAP70, RPAP2, RALY, PHB2, DCAF11, DEF6, AAR2, UBE2K, MFN1, MRFAP1	40
ENDOCYTOSIS, BETA ALANINE METABOLISM, ASTHMA	0.000144823042783477, 0.00169526656529568, 0.00314786321085631	3.84, 2.77, 2.5	HSH2D, SRM, SIT1, CYB561A3, OFD1, GLTP, YY1, CLTB, MTA2, RSF1, SLC29A1, PIP5K1A, GIT2, CLASP1, KPNA1, TAOK3, HAUS6, DYNC1LI1, TPD52, STAMBP, CCDC28B, HLA-DRB4, MAD1L1, KIAA1429, ANKLE2, COPG2, POU2F1, PIN4, UBE2J1, NMI, PEX16, NOP16, RIC8A, USP36, CLEC16A, PIAS1	36
GLYOXYLATE AND DICARBOXYLATE METABOLISM, PROXIMAL TUBULE BICARBONATE RECLAMATION, CITRATE CYCLE TCA CYCLE	0.000747522871390097, 0.00155844393326486, 0.0030115833869115	3.13, 2.81, 2.52	RPTOR, CST4, KIAA2013, MOB2, C11orf54, YIF1B, COX20, EIF1AD, COPS2, ARMCX3, ELF1, ROCK1, HTT, CAMSAP1, FRG1, DHX16, ELL, PPP1CA, DNAJC9, ECE2, MRPL2, PSMF1, FKBP11, CCT2, C9orf78, MDH1, ATP5D, HAUS5, SMN1, STX8, PIK3R4, HIP1R, RPL36AL	33
NUCLEOTIDE EXCISION REPAIR, GLYCEROLIMETABOLISM, ENDOMETRIAL CANCER	0.00530470463478762, 0.00654367453596591, 0.0073442189594956	2.28, 2.18, 2.13	DTL, CRTAP, ARL1, SMG5, CCDC61, H7BYZ3_1135, OCIAD2, CERS2, RAD23A, FAM134C, DDX23, UBA3, HMGB3, WAPL, SCARB1, C21orf59, ARHGAP9, RCSD1, TTC37, NSL1, DIEXF, FN3KRP, GK, TRIM24, SFSWAP, COMMD2, ZNF277, R3HDM1, COPS7B, MRPL24, CLPB, APC	32
VALINE LEUCINE AND ISOLEUCINE BIOSYNTHESIS, TERPENOID BACKBONE BIOSYNTHESIS, MISMATCH REPAIR	0.000284939133840793, 0.000540830457224413, 0.00128813386588105	3.55, 3.27, 2.89	DCD, MGST3, MRPS18C, NFU1, TRMT1L, MAP2K7, CHD3, BLMH, ATP1B3, DNAJC19, NMT1, GCSH, SCAMP2, PIBF1, TOMM34, THOC5, PPP2R4, RABGAP1L, SCAI, GTF2F2, NDC1, MVD, NUTF2, RPS15A, NAT1, LARS2, MINA, DVL2, MLH1, CIC	30
HOMOLOGOUS RECOMBINATION, CELL CYCLE, OXIDATIVE PHOSPHORYLATION	0.00178570789860958, 0.00290349733573125, 0.00337476635264061	2.75, 2.54, 2.47	PRDX3, SBSN, AIMP2, NR2C2, MBD3, BCL6, MAP1S, SKP1, FTO, MOSPD2, ENAH, PDS5B, PPA2, TPCN1, NUP50, RAB8A, USP34, BLM, FANCD2, LSG1, PHIP, NUF2, MRPL32, MACF1, THOC2, TTK, NPM3, COX7B, PDCD7	29
RIBOFLAVIN METABOLISM, HUNTINGTONS DISEASE, RNA POLYMERASE	0.000499098102740327, 0.00055913218874609, 0.00166047228901482	3.3, 3.25, 2.78	FLAD1, SRFBP1, CFAP20, MAVS, CUL4B, FKBP15, MRPL53, IRF8, NDUFB10, PPIL4, E7ENQ6_2939, TCF3, SNX27, HMGA1, INTS3, PLCB3, PACSIN2, CEBPZ, VPS29, CHM, SNX1, KRR1, POLR2G, NT5DC2, DDX54, DCUN1D5, EXOC6	27
BASE EXCISION REPAIR, PORPHYRIN AND CHLOROPHYLL METABOLISM, ECM RECEPTOR INTERACTION	0.00223961536449513, 0.00306366253926156, 0.012350029691744	2.65, 2.51, 1.91	RNPC3, PDXK, CCDC88A, SERPINB3, HOXB4, FOXK2, GRIPAP1, DCAF16, SORBS2, IL4R, KCNA3, CTSZ, BABAM1, EBNA1BP2, DCAF13, TMEM131, VTN, XRCC1, CPOX, NPM1, RAP2A, TRAPPC4, LARP4, C19orf53, CHD1L, K7ESF4_5032	26
PYRUVATE METABOLISM, TYROSINE METABOLISM, PROTEASOME	0.00291782858479761, 0.00321286281046307, 0.00417802472748253	2.53, 2.49, 2.38	ALKBH1, PRSS1, CENPH, SPN, SSR1, PAM16, TMED8, FAH, CCDC127, NDUFA10, PSME1, DDX20, PGAM5, SNRPD2, CENPK, NUP54, ACYP2, RPF1, SLC4A7, TPPP, CASC4, FANCI, NPAT, UBE2M, UHRF2, FAM111A	26
RNA POLYMERASE, GLUTATHIONE METABOLISM, PEROXISOME	0.00142317327389389, 0.00418827480863687, 0.00993217499517234	2.85, 2.38, 2	CDSN, MBD1, NIPSNAP1, HDDC2, PXMP4, MMS19, HDAC7, NUCB1, GSS, APMAP, HVCN1, SBF1, POLR2B, NOMO2, ELOC, RAB3GAP1, FASTKD2, BRD2, GSDMD, XPNPEP3, BYSL, ATP5I, PASK, C11orf84, METTL1	25
REGULATION OF ACTIN CYTOSKELETON, VASOPRESSIN REGULATED WATER REABSORPTION, NOD LIKE RECEPTOR SIGNALING PATHWAY	0.00073897131192608, 0.00325748995618022, 0.00637397193671181	3.13, 2.49, 2.2	TMEM243, TAB1, SMG9, NABP2, PRKAR2A, INCENP, RELB, PFN2, IQGAP2, FKBP4, ATP2A3, STRN, DYNLRB2, REL, ITGAL, UBE2D1, DLG2, DHX37, GDAP1, MBD2, ARHGDIA, BUD31, SNX17, MRPL3, UQCC1	25
N GLYCAN BIOSYNTHESIS, ETHER LIMETABOLISM, SNARE INTERACTIONS IN VESICULAR TRANSPORT	0.0000819669207246149, 0.00169739948324245, 0.00224717555309984	4.09, 2.77, 2.65	MGAT1, MOGS, USO1, STK39, CCDC94, WDR26, ATP11C, SRI, RNF113A, TMEM209, REPS1, CNOT10, INPPL1, SLC1A5, TIA1, PAFAH1B3, OAS2, NDOR1, VAMP8, CTTNBP2NL, ZCCHC9, GPATCH11, PPP4C, SYPL1	24
ENDOMETRIAL CANCER, ARRHYTHMOGENIC RIGHT VENTRICULAR CARDIOMYOPATHY ARVC, THYROID CANCER	0.000103948509324135, 0.000321543954715439, 0.00120356442903984	3.98, 3.49, 2.92	KDM4C, RSPRY1, PPIG, DSP, COX15, RAB3D, TIGAR, LEF1, CYTH1, MPZL1, RAD23B, PRPSAP1, COX4I1, WDHD1, PSMA5, NLE1, RAD17, LYPLA2, SH2D3C, RNF144B, DERL1, ILK, PRKD2	23
NUCLEOTIDE EXCISION REPAIR, PANCREATIC CANCER, BUTANOATE METABOLISM	0.0000628772147085852, 0.000252130025898057, 0.00165405026411009	4.2, 3.6, 2.78	TGM1, CEP55, TMEM123, ZMYM3, NPTN, TP53RK, RNASEK-C17orf49, ARL2, RAP2C, SPTBN2, VPS33B, ACOT13, RALBP1, FOXP1, CTNNBL1, L2HGDH, MRPL45, ZNF622, PIK3CG, POLE2, NOL11, ECSIT, MNAT1	23
FOLATE BIOSYNTHESIS, ONE CARBON POOL BY FOLATE, ABC TRANSPORTERS	0.000166264922835601, 0.000408454765229847, 0.00275908367908677	3.78, 3.39, 2.56	MTO1, CIAO1, TNRC6B, ZNF800, GNPTAB, TTC1, RAD18, PPP2CB, ABCD3, PDRG1, IAH1, NBEAL2, AVL9, NCBP3, ZFP36L2, INTS6, DHFR, LIX1L, SPEN, GFER, IGLV2-14, NSUN5, CCP110	23
SPLICEOSOME, CITRATE CYCLE TCA CYCLE, PYRUVATE METABOLISM	0.000400174850598526, 0.000615841612813835, 0.00096326138953975	3.4, 3.21, 3.02	SLC16A1, MRPL23, ZMAT2, WASHC2A, DCTPP1, CHCHD7, MRPS34, PLRG1, TRAF5, ARFIP1, ECE1, RINT1, DLAT, EIF4G1, GSE1	15
RIBOSOME, NUCLEOTIDE EXCISION REPAIR, RNA DEGRADATION	0.0000649228391935636, 0.000737151694718153, 0.00132294665081331	4.19, 3.13, 2.88	BCL11A, RTN4, CNDP2, CNOT3, DR1, PPP1R35, NOC4L, BIRC5, CDK7, FAM122A, RPS9, RPS2	12
NITROGEN METABOLISM, PROXIMAL TUBULE BICARBONATE RECLAMATION, ALANINE ASPARTATE AND GLUTAMATE METABOLISM	0.000136182949803755, 0.000136182949803755, 0.000265989156735562	3.87, 3.87, 3.58	BRD8, TMED10, RANBP1, SRSF11, PPM1G, GLS, AKAP13, USP22, CPEB4, NDRG3	10
